# Supplementary material for: OSCILLATOR: A system for analysis of diurnal leaf growth using infrared photography combined with wavelet transformation
Source: Plant Methods. 2012 Aug 7;8:29. doi: 10.1186/1746-4811-8-29 (PMC3489599; doi:10.1186/1746-4811-8-29)
Supplement: Additional file 5 — File S1. OSCILLATOR package: Plugins, scripts and example file. All plugins and scripts needed for OSCILLATOR are provided and combined in File S1.zip. All the components of this file are described in more detail in Figure S4 and the methods section. In addition an example input file (OSCILLATOR_input) is included. Plugins needed for image processing in ImageJ and Standard Mouse Auto Clicker 2.8 are freeware and have been included for completeness but were not developed by the authors. [file 1746-4811-8-29-S5.zip]

Archive with 6 entries (5 files):
- File S1/
- File S1/Manual_Tracking.class
- File S1/OSCILLATOR.R
- File S1/OSCILLATOR_input.csv
- File S1/Particle Tracking and mosaic_plugins.jar
- File S1/StandardMouseAutoClickerSetup.exe
