# Supplementary material for: OSCILLATOR: A system for analysis of diurnal leaf growth using infrared photography combined with wavelet transformation
Source: Plant Methods. 2012 Aug 7;8:29. doi: 10.1186/1746-4811-8-29 (PMC3489599; doi:10.1186/1746-4811-8-29)
Supplement: Additional file 5 — File S1. OSCILLATOR package: Plugins, scripts and example file. All plugins and scripts needed for OSCILLATOR are provided and combined in File S1.zip. All the components of this file are described in more detail in Figure S4 and the methods section. In addition an example input file (OSCILLATOR_input) is included. Plugins needed for image processing in ImageJ and Standard Mouse Auto Clicker 2.8 are freeware and have been included for completeness but were not developed by the authors. [file 1746-4811-8-29-S5.zip › File S1/OSCILLATOR.R]

cat("\t","   #######  #####   #####  ### #       #          #    ####### ####### ######  	","\n")
cat("\t","   #     # #     # #     #  #  #       #         # #      #    #     # #     # 	","\n")
cat("\t","   #     # #       #        #  #       #        #   #     #    #     # #     #	","\n")
cat("\t","   #     #  #####  #        #  #       #       #     #    #    #     # ######		","\n")
cat("\t","   #     #       # #        #  #       #       #######    #    #     # #   #		","\n")
cat("\t","   #     # #     # #     #  #  #       #       #     #    #    #     # #    #		","\n")
cat("\t","   #######  #####   #####  ### ####### ####### #     #    #    ####### #     #	","\n")
cat("\t","		@@@@@@@@@@@@@@@@@@@@@@@@@@@@@@@@@@@@@@@@@@@@@@@@@@			","\n")
cat("\t","		@@@@@@@@@@@@@@@@@@@@@@@@@@@@@@@@@@@@@@@@@@@@@@@@@@			","\n")
cat("\t","		@@@@@@@@@@@@@@@@@@@@@@@@@@@@@@@@@@@@@@@@@@@@@@@@@@			","\n")
cat("\t","		@@@@@@@@@@@@@@@@@@'+''@@@@@@@@@@@@@@@@@@@@@@@@@@@@			","\n")
cat("\t","		@@@@@@@@@@@@@@@@@#'';''@@@@@@@@@@@@@@@@@@@@@@@@@@@			","\n")
cat("\t","		@@@@@@@@@@@@@@@@+;';';#@@@@@@@@@@@@@@@@@@@@@@@@@@@			","\n")
cat("\t","		@@@@@@@@@@@@@@@@@+;';;;'@@@@@@@@@@@@@@@@@@@@@@@@@@			","\n")
cat("\t","		@@@@@@@@@@@@@@@@@+''';;;#@@@@@@@@@@@@@@#+++#@@@@@@			","\n")
cat("\t","		@@@@@@@@@@@@@@@@@+;;+;;;'@@@@@@@@@@@@';;::;'@@@@@@			","\n")
cat("\t","		@@@@@@@@@@@@@@@@@#';'';;;@@@@@@@@@@#;;::;:;;@@@@@@			","\n")
cat("\t","		@@@@@@@'''+#@@@@@@+;;';;:#@@@@@@@@+;:;;;;;;+@@@@@@			","\n")
cat("\t","		@@@@@@#'';'''#@@@@@';:+;:'@@@@@@@+:;:;;;;;+@@@@@@@			","\n")
cat("\t","		@@@@@@@+';;;;;'@@@@@+;;#;;@@@@@@@:::;;;;'#@@@@@@@@			","\n")
cat("\t","		@@@@@@@@'';;;::;@@@@#''@+,@@@@@@;,;;;;''+@@@@@@@@@			","\n")
cat("\t","		@@@@@@@@@+';;;::;@@@@''+@,@@@@@+,';;;;;;;#@@@@@@@@			","\n")
cat("\t","		@@@@@@@@@@@+'';;,;@@@'''@:@@@@',;';;'''''@@@@@@@@@			","\n")
cat("\t","		@@@@@@@@@@@@+';;:;:@@+''@:@@@@::;;'';;;'#@@@@@@@@@			","\n")
cat("\t","		@@@@@@@@@@@@++;::;@,@@''#:@';;;;;;;;;;''''@@@@@@@@			","\n")
cat("\t","		@@@@@@@@#+';;'';::@@;#+;#:'''';';:;;;;::::;#@@@@@@			","\n")
cat("\t","		@@@@@@@';;;;;;;'@#:#@;#'';'''##::;++;;;;;::'@@@@@@			","\n")
cat("\t","		@@@@@@@+';;;:::;;#@#:@;;;;;'';;#@#;::;;;;;;'@@@@@@			","\n")
cat("\t","		@@@@@@@@+';;;;;;:,,,;#';;;;;'#;:'#@#;;;;;;;;'#@@@@			","\n")
cat("\t","		@@@@@@@@@@#++';+@@@+';';;;;';@@@@@@#;;;;''';;;+@@@			","\n")
cat("\t","		@@@@@@@@@@@@@@@@@@#'';;;:;;;+';::::::::::;;'';;@@@			","\n")
cat("\t","		@@@@@@@@@@@@@@@@@#''';;;;;;;;''+@@@+;;;;;;;;;'#@@@			","\n")
cat("\t","		@@@@@@@@@@@@@@@;:#@'':;;;;;'';'';#@@@@#''''+#@@@@@			","\n")
cat("\t","		@@@@@@@@#';;;;:#@@@'::#;';;+'''''':###@@@@@@@@@@@@			","\n")
cat("\t","		@@@@@@#';;;;;;@@@@;;:',@';;';'#+''':;;'#@@@@@@@@@@			","\n")
cat("\t","		@@@@@#';;;;';;@@@@':';;#@'#;@''#@@@;:;;;'@@@@@@@@@			","\n")
cat("\t","		@@@@+'';;';;'@@@@#:';:;:@#'@+@;;;'@'::;;;;#@@@@@@@			","\n")
cat("\t","		@@@@+';;;;;'@@@@+;#';;+.@@:@:'#;;';+';;:;;'#@@@@@@			","\n")
cat("\t","		@@@#'''''''@@@+;;+';:;+:@@,;;;'';:';;;;;;;;;@@@@@@			","\n")
cat("\t","		@@@++''''+@@#;;;;+;;;;+'@@,;;;;'+;;''';;;;;;'@@@@@			","\n")
cat("\t","		@@@@##+#@@@';;;;'+;;;;:+@@:;;;;;+#';'';';;;;'@@@@@			","\n")
cat("\t","		@@@@@@@@@@';;;;;#';;;',;@@;:;;;;'@@''';''''';#@@@@			","\n")
cat("\t","		@@@@@@@@@+;;;;;'@';;';:;#@;:;;;;'@@@#+''@#++'@@@@@			","\n")
cat("\t","		@@@@@@@@#';;;;'#@';;';;;+#;:';;'#@@@@@@@@@@@@@@@@@			","\n")
cat("\t","		@@@@@@@@+;;;;'+@@+'+';;;+@;;';+#@@@@@@@@@@@@@@@@@@			","\n")
cat("\t","		@@@@@@@#';;;'+@@@@@+';;;'+';;''@@@@@@@@@@@@@@@@@@@			","\n")
cat("\t","		@@@@@@@+''''+@@@@@@+';;'+#';;''##@@@@@@@@@@@@@@@@@			","\n")
cat("\t","		@@@@@@@+'''#@@@@@@#+''''+@+';''+@@@@@@@@@@@@@@@@@@			","\n")
cat("\t","		@@@@@@@#++@@@@@@@@#+''''@@+''''+@@@@@@@@@@@@@@@@@@			","\n")
cat("\t","		@@@@@@@@@@@@@@@@@@#+'''#@@@+';''@@@@@@@@@@@@@@@@@@			","\n")
cat("\t","		@@@@@@@@@@@@@@@@@@@+++@@@@@#+;;'@@@@@@@@@@@@@@@@@@			","\n")
cat("\t","		@@@@@@@@@@@@@@@@@@@@#@@@@@@@+'''@@@@@@@@@@@@@@@@@@			","\n")
cat("\t","		@@@@@@@@@@@@@@@@@@@@@@@@@@@@#+'+@@@@@@@@@@@@@@@@@@			","\n")
cat("\t","		@@@@@@@@@@@@@@@@@@@@@@@@@@@@@@+@@@@@@@@@@@@@@@@@@@			","\n")
                                                  


#################################################################################
# 	copyright (c), Ralph Bours , Manickam Muthuraman.			#
# 	first written April, 2011						#					
# 	Second version were written on June, 2012				#
#										#
#	This program is free software; you can redistribute it and/or modify.	#
# 										#
#	This program is distributed in the hope that it will be useful,		#
#	but without any warranty; without even the implied warranty of		#
#	merchantability or fitness for a particular purpose.			#
#										#
# Contains: OSCILLATOR.R							#
# This script is provided as supplementary file for:				#
# Oscillator: A system for analysis of diurnal leaf growth using infrared 	#
# photography combined with wavelet transformation (2012) Plant methods.	#
#										#
#                         							#
#################################################################################
# 	This SCRIPT can run on many operating systems 				#
#	HOWEVER THE WORLD (materialistically) ISN'T PERFECT			#
#										#
#  IMPORTANT: SET THE DIRECTORY WHERE THE SCRIPT AND INPUT FILE ARE LOCATED!	#
#	Example if the file "OSCILLATOR.R" is saved in "C:\user"		#
#	type the following command 						#
#	setdir("C:\user") 							#
#	or if you are using windows then open R by clicking			#
#	start->programs->R->R 2.15.1 and 					#
#	in the R GUI click File->change dir and select C:\user			#
#################################################################################


#################################################################################
# STEP 1									#
# define pixelScale= : Set the amount of pixels per mm in your images!		#
# Set the frequency (time interval between images) in image/hours		#
# Example, freq =2,  1 pic/30 min then freq=2					#
# The input raw data needs to be named as "OSCILLATOR_input.csv", without quotes#
# Only full day (24hr) data are taken for analysis,				#
# Example: if 156 pictures are tracked						#
# only 144(6 days) pictures are used for analysis				#
#################################################################################

pixelScale=6.1
freq=3 
options(warn =-1)
rawData=read.table("OSCILLATOR_input.csv",sep=",",header=T,na.strings="")
if(length(which(is.na(rawData))) != 0){
	stop("data is/are missing in the inputfile,please fix")
}
noLeaves=ncol(rawData)/4
daysHours=as.integer(nrow(rawData)/(24*freq))
cat(paste(paste("number of leaves in the input file",noLeaves,sep=" => "),"\n"))
cat(paste(paste("Number of days' data used for analysis",
	daysHours,sep=" => "),"\n"))
newRows=daysHours*24*freq
rawData=rawData[1:newRows,]
rawNrow=nrow(rawData)

#################################################################################
# Step 2									#
# Calculate projected leaf length in mm (distance between tip and centre)	#
# Projected lengths are written in a file called project_length.csv		#
# Average projected length for all leaves is calculated				#
#################################################################################

distData=matrix(ncol=noLeaves,nrow=rawNrow,dimnames=NULL)
for (x in 1:rawNrow){
	eachDis=NULL;n=0;d=NULL
	for(i in 1:noLeaves){
		d=sqrt((rawData[x,3+n]-rawData[x,1+n])^2+
			(rawData[x,4+n]-rawData[x,2+n])^2)
		eachDis[i]=round(d/pixelScale,3)
		n=n+4
	}
	distData[x,]=eachDis
}
colnames(distData) = paste("Leaf",1:noLeaves,sep="")
rownames(distData) = paste("T",seq(0,((rawNrow-1)*20),20),sep="")
proLength=cbind(seq(0,((rawNrow-1)*20),20),distData)
colnames(proLength)=c("Time",paste("Leaf",1:noLeaves,sep=""))
write.csv(proLength,file="project_length.csv",row.names = FALSE)
distData=round(distData,digit=3)
distDataAvg=matrix(data=NA,ncol=2,nrow=rawNrow)
stderr <- function(x) sqrt(var(x)/length(x)) 

#################################################################################
# Average and stand error for each leaf						#
#################################################################################

for(bv in 1:nrow(distData)){
	distDataAvg[bv,1]=sum(distData[bv,])/ncol(distData)
	distDataAvg[bv,2]=stderr(distData[bv,])
}
colnames(distDataAvg)=c("Average","StandError")

#################################################################################
# matrix which has four columns (data avg, SE, upper boundary & lower boundary)	#
#################################################################################

stderrUpLow=matrix(data=NA,ncol=noLeaves,nrow=rawNrow)
stderrUpLow[,1]=distDataAvg[,1]
stderrUpLow[,2]=distDataAvg[,2]
for(i in 1:rawNrow){
	stderrUpLow[i,3]=distDataAvg[i,1]-distDataAvg[i,2]
	stderrUpLow[i,4]=distDataAvg[i,1]+distDataAvg[i,2]
}
#################################################################################
# upper and lower boundary are set and 						#
# paint brush was used to fill error boundries (SE plotted as shading) 		#
#################################################################################

xx <- c(1:rawNrow,rawNrow:1)
yy <- c(stderrUpLow[,3],rev(stderrUpLow[,4]))

jpeg(filename = "Projectedlength.jpeg",width=1024, 
	height=768, units = "px",pointsize = 12, quality = 100, bg = "white")
par(bg="white")
plot(rep(c(rep(0,12),rep(1,12)),7),type='h',
	col="#ececec",xlab='',ylab='',axes=F,ylim=c(0,1),lwd = 8);
par(new=TRUE);
plot(xx, yy, type="n", xlab=NA, ylab=NA,axes =F)
polygon(xx, yy, col="gray",border=NA)
lines(1:rawNrow, stderrUpLow[,1], col = 'blue', lwd = 1.2)
axis(1, at=seq(0, rawNrow, by = 36),label=seq(0, rawNrow, by = 36)/3)
ymin=round(range(distDataAvg[,1])[1])-1
ymax=round(range(distDataAvg[,1])[2])+1
axis(2, at=c(ymax:ymin),label=c(ymax:ymin))
title( xlab="Time (hours)", ylab="Projected Length (mm)")
dev.off()

#################################################################################
#	empty matrix for regression						#
#	see file 'IndividualRawOscillation.csv' for regression data		#
#	see file 'AvgRawOscillation.csv' for average regression data		#
#################################################################################

regressionData=matrix(ncol=noLeaves,nrow=rawNrow,dimnames=NULL)
for (c in 1:noLeaves){
	##fitting a polynomial regression model, second order degree
	fit2b <- lm(distData[,c] ~ poly(1:nrow(distData), 2, raw=T))
	for(i in 1:nrow(distData)){
		regressionData[i,c]=-1*(distData[i,c]-
		((summary(fit2b)[[4]][3]*i^2)+
		(summary(fit2b)[[4]][2]*i)+summary(fit2b)[[4]][1]))
	}
}
regressionData=round(regressionData,digit=3)
regressionDataAvg=matrix(data=NA,ncol=2,nrow=rawNrow)
for(bv in 1:nrow(distData)){
	regressionDataAvg[bv,1]=sum(regressionData[bv,])/ncol(regressionData)
	regressionDataAvg[bv,2]=stderr(regressionData[bv,])
}
colnames(regressionDataAvg)=c("Average","StandError")
write.csv(regressionDataAvg,file="AvgRawOscillation.csv", row.names = FALSE)
colnames(regressionData) = paste("Leaf",1:noLeaves,sep="")
rownames(regressionData) = paste("T",seq(0,((rawNrow-1)*20),20),sep="")
regData=cbind(seq(0,((rawNrow-1)*20),20),regressionData)
colnames(regData)=c("Time",paste("Leaf",1:noLeaves,sep=""))
write.csv(regData,file="IndividualRawOscillation.csv", row.names = FALSE)

#################################################################################
# matrix which has four columns (data avg, SE, upper boundary & lower boundary)	#
# See file AvgRawOscillation.jpeg for average raw oscillation plot		#
#################################################################################

stderrUpLow=matrix(data=NA,ncol=noLeaves,nrow=rawNrow)
stderrUpLow[,1]=regressionDataAvg[,1]
stderrUpLow[,2]=regressionDataAvg[,2]
for(i in 1:rawNrow){
	stderrUpLow[i,3]=regressionDataAvg[i,1]-regressionDataAvg[i,2]
	stderrUpLow[i,4]=regressionDataAvg[i,1]+regressionDataAvg[i,2]
}
xx <- c(1:rawNrow,rawNrow:1)
yy <- c(stderrUpLow[,3],rev(stderrUpLow[,4]))

jpeg(filename = "AvgRawOscillation.jpeg",width=1024, 
	height=768, units = "px",pointsize = 12, quality = 100, bg = "white")
par(bg="white")
plot(rep(c(rep(0,12),rep(1,12)),7),type='h',
	col="#ececec",xlab='',ylab='',axes=F,ylim=c(0,1),lwd = 8);
par(new=TRUE);
plot(xx, yy, type="n", xlab=NA, ylab=NA,axes =F)
polygon(xx, yy, col="gray",border=NA)
lines(1:rawNrow, stderrUpLow[,1], col = 'blue', lwd = 1.2)
axis(1, at=seq(0, rawNrow, by = 36),label=seq(0, rawNrow, by = 36)/3)
ymin=round(range(regressionDataAvg[,1])[1])-1
ymax=round(range(regressionDataAvg[,1])[2])+1
axis(2, at=c(ymax:ymin),label=c(ymax:ymin))
title(xlab="Time (hours)", ylab="Raw Projected Oscillation (mm)")
dev.off()


#################################################################################
# Check for and if necessary Install required packages (Waveclock and Rwave)	#
#################################################################################
pkgTest <- function(x)
{
	if (!require(x,character.only = TRUE))
	{
		install.packages(x,dep=TRUE)
		if(!require(x,character.only = TRUE)) stop("Package not found")
	}
}
options(repos=structure(c(CRAN="http://cran-mirror.cs.uu.nl")))
pkgTest("Rwave")
pkgTest("waveclock")
library(Rwave)
library(waveclock)

#################################################################################
# Data are reconstructed/smoothed by using waveclock package (Price, 2008)	#
# see the file IndividualSmoothedOscillation.csv for smoothed data		#
#################################################################################

reconstructedRegression=matrix(ncol=noLeaves,nrow=rawNrow,dimnames=NULL)
for(xi in 1:noLeaves){
result=NULL;luminescence.trace=NULL
luminescence.trace <- suppressWarnings(
	ts(regressionData[,xi], start = 0, freq = freq))
result <- suppressWarnings(waveclock.auto( luminescence.trace,png = NULL))
reconstructed.trace <- suppressWarnings(
	ts( rowSums( result$rec, na.rm = TRUE ), start = 0, freq = freq ))
reconstructedRegression[,xi]=reconstructed.trace
rm(list=c("result","luminescence.trace"))
}
colnames(reconstructedRegression) = paste("Leaf",1:noLeaves,sep="")
rownames(regressionData) = paste("T",seq(0,((rawNrow-1)*20),20),sep="")
recData=cbind(seq(0,((rawNrow-1)*20),20),reconstructedRegression)
colnames(recData)=c("Time",paste("Leaf",1:noLeaves,sep=""))
write.csv(recData,
	file="IndividualSmoothedOscillation.csv", row.names = FALSE)

#################################################################################
# Phase and amplitude are calculated. 						#
# Peaks are identified and maximum values are plotted		 		#
#################################################################################

noDays=as.integer(nrow(reconstructedRegression)/(freq*24))
noPicDay=24*freq
reconstructedRegression=reconstructedRegression[1:(noDays*noPicDay),]
amplitudeDays=NULL;ampMinMaxForPloting=NULL
phaseDays=NULL;phaseMinMaxForPloting=NULL
startingPoint=seq(1,(noDays*noPicDay),(noPicDay))
endingPoint=seq(noPicDay,(noDays*noPicDay),(noPicDay))
for(eachDay in 1:noDays){
	ampMinMax=NULL;phaseMinMax=NULL
	minMaxValue=NULL
	for(eachLeaf in 1:noLeaves){
		chop1=
		reconstructedRegression[startingPoint[eachDay]:endingPoint[eachDay],eachLeaf]
		iterMax=1;minMaxValue=NULL
		for(i in 2:(length(chop1)-1)){
			if((chop1[i-1] < chop1[i]) & (chop1[i] > chop1[i+1])){
				minMaxValue[iterMax]=chop1[i]
				iterMax=iterMax+1
			}
		}
		ampMinMax[eachLeaf]=round(max(minMaxValue),2)
		minMaxIndex=which(chop1==max(minMaxValue))
		phaseMinMax[eachLeaf]=round(minMaxIndex/3,2)
	}
	ampMinMaxForPloting=rbind(ampMinMaxForPloting,ampMinMax)
	phaseMinMaxForPloting=rbind(phaseMinMaxForPloting,phaseMinMax)	
}
rownames(ampMinMaxForPloting)=paste("Day",1:noDays,sep="")
rownames(phaseMinMaxForPloting)=paste("Day",1:noDays,sep="")

colName=paste("LeafMinMax",1:noLeaves,sep="")
amplitudeDays=cbind(paste("Day",1:noDays,sep=""),ampMinMaxForPloting)
phaseDays=cbind(paste("Day",1:noDays,sep=""),phaseMinMaxForPloting)
colnames(amplitudeDays)=c("NO",colName)
colnames(phaseDays)=c("NO",colName)
write.table(amplitudeDays,file="amplitudeDays.csv",row.names=F,quote=F,sep=",")
write.table(phaseDays,file="phaseDays.csv",row.names=F,quote=F,sep=",")

pkgTest("gplots")
library(gplots)

jpeg(filename = "RplotampMinMax.jpeg",width=1024, 
	height=768, units = "px",pointsize = 12, quality = 100, bg = "white")
tmp   <- split(as.vector(ampMinMaxForPloting), rep(c(1:7),noLeaves))
means <- sapply(tmp, mean)
std <- function(x) sd(x)/sqrt(length(x))
stderror=sapply(tmp,std)
plotCI(x=means, uiw=stderror, col="black", 
	barcol="blue",labels=round(means,-3), 
	xlim=c(1,noDays),ylim=c(0,6),type="l",xlab="Period (Days)",ylab="Amplitude (mm)")
dev.off()

jpeg(filename = "RplotphaseMinMax.jpeg",width=1024, 
		height=768, units = "px",
		pointsize = 12, quality = 100, bg = "white")
tmp   <- split(as.vector(phaseMinMaxForPloting), rep(c(1:7),noLeaves))
means <- sapply(tmp, mean)
std <- function(x) sd(x)/sqrt(length(x))
stderror=sapply(tmp,std)
plotCI(x=means, uiw=stderror, col="black", 
	barcol="blue", labels=round(means,-3), 
	xlim=c(1,noDays),ylim=c(0,25),type="l",yaxt='n',xlab="Period (Days)",ylab="Time (hours)")
axis(side=2,seq(0,24,2),seq(0,24,2))
dev.off()

#################################################################################
# Calculate Average smoothed oscillation and plot it with SE as shading		#
#################################################################################
reconstructedRegressionAavg=matrix(data=NA,ncol=2,nrow=rawNrow)
for(vb in 1:rawNrow){
	reconstructedRegressionAavg[vb,1]=sum(reconstructedRegression[vb,])/ncol(reconstructedRegression)
	reconstructedRegressionAavg[vb,2]=stderr(reconstructedRegression[vb,])
}

colnames(reconstructedRegressionAavg)=c("Average","StandError")
write.csv(reconstructedRegressionAavg,
	file="AvgSmoothedOscillation.csv", row.names = FALSE)
recontructedStderrUpLow=matrix(data=NA,ncol=4,nrow=rawNrow)
recontructedStderrUpLow[,1]=reconstructedRegressionAavg[,1]
recontructedStderrUpLow[,2]=reconstructedRegressionAavg[,2]

for(i in 1:rawNrow){
	recontructedStderrUpLow[i,3]=
		reconstructedRegressionAavg[i,1]-reconstructedRegressionAavg[i,2]
	recontructedStderrUpLow[i,4]=
		reconstructedRegressionAavg[i,1]+reconstructedRegressionAavg[i,2]
}
xxx <- c(1:rawNrow,rawNrow:1)
yyy <- c(recontructedStderrUpLow[,3],rev(recontructedStderrUpLow[,4]))

jpeg(filename = "AvgSmoothedOscillation.jpeg",width=1024, 
	height=768, units = "px",pointsize = 12, quality = 100, bg = "white")
par(bg="white")
plot(rep(c(rep(0,12),rep(1,12)),7),type='h',
	col="#ececec",xlab='',ylab='',axes=F,ylim=c(0,1),lwd = 8);
par(new=TRUE);
plot(xxx, yyy, type="n", xlab=NA, ylab=NA,axes =F)
polygon(xxx, yyy, col="gray",border=NA)
lines(1:rawNrow, recontructedStderrUpLow[,1], col = 'red', lwd = 1.2)
axis(1, at=seq(0, rawNrow, by = 36),label=seq(0, rawNrow, by = 36)/3)
ymin=round(range(reconstructedRegressionAavg[,1])[1])-1
ymax=round(range(reconstructedRegressionAavg[,1])[2])+1
axis(2, at=c(ymax:ymin),label=c(ymax:ymin))
dev.off()

file="wave1.png"
png(filename = "wave.png", width = 480, height = 480,
    units = "px", pointsize = 12, bg = "white", res = NA,
    restoreConsole = TRUE)
lum.trace <- ts(round(regressionDataAvg[,1],digit=2), start = 0, freq = freq)
tryCatch(  { re <- suppressWarnings(waveclock(lum.trace,png = file)) } , error = function(e) { print("ignore this message") } )
dev.off()
file.remove("wave.png")
cat(paste(paste("######################################################"),"\n"))
cat(paste(paste("Script executed successfully"),"\n"))
cat(paste(paste("######################################################"),"\n"))
