# Supplementary material for: OSCILLATOR: A system for analysis of diurnal leaf growth using infrared photography combined with wavelet transformation
Source: Plant Methods. 2012 Aug 7;8:29. doi: 10.1186/1746-4811-8-29 (PMC3489599; doi:10.1186/1746-4811-8-29)
Supplement: Additional file 5 — File S1. OSCILLATOR package: Plugins, scripts and example file. All plugins and scripts needed for OSCILLATOR are provided and combined in File S1.zip. All the components of this file are described in more detail in Figure S4 and the methods section. In addition an example input file (OSCILLATOR_input) is included. Plugins needed for image processing in ImageJ and Standard Mouse Auto Clicker 2.8 are freeware and have been included for completeness but were not developed by the authors. [file 1746-4811-8-29-S5.zip › File S1/OSCILLATOR_input.csv]

Xtip1	Ytip1	Xc1	Yc1	Xtip2	Ytip2	Xc2	Yc2	Xtip3	Ytip3	Xc3	Yc3	Xtip4	Ytip4	Xc4	Yc4	Xtip5	Ytip5	Xc5	Yc5	Xtip6	Ytip6	Xc6	Yc6	Xtip7	Ytip7	Xc7	Yc7	Xtip8	Ytip8	Xc8	Yc8
309	274	298	302	249	337	298	302	302	300	278	255	229	234	278	255	353	371	369	337	381	280	369	337	373	351	346	339	292	334	346	339
310	275	298	302	249	337	298	302	302	302	278	255	230	234	278	255	355	373	369	337	385	276	369	337	376	353	346	339	292	334	346	339
310	272	298	302	249	337	298	302	302	302	278	255	229	234	278	255	356	375	369	337	385	276	369	337	376	354	346	339	292	334	346	339
310	272	298	302	247	339	298	302	302	302	278	255	227	234	278	255	356	375	369	337	385	276	369	337	376	354	346	339	292	334	346	339
310	272	298	302	246	341	298	302	303	302	278	255	227	234	278	255	356	375	369	337	385	276	369	337	376	354	346	339	292	334	346	339
311	272	298	302	246	341	298	302	304	302	278	255	226	233	278	255	356	375	369	337	385	276	369	337	376	354	346	339	292	333	346	339
311	272	298	302	246	341	298	302	304	302	278	255	225	233	278	255	356	375	369	337	385	276	369	337	376	355	346	339	289	332	346	339
311	271	298	302	246	341	298	302	304	302	278	255	223	233	278	255	356	375	369	337	385	278	369	337	376	357	346	339	289	332	346	339
310	270	298	302	246	341	298	302	304	304	278	255	223	233	278	255	356	375	369	337	384	274	369	337	376	357	346	339	289	332	346	339
310	270	298	302	244	341	298	302	304	305	278	255	222	234	278	255	356	375	369	337	384	273	369	337	376	357	346	339	288	332	346	339
310	269	298	302	244	341	298	302	304	305	278	255	222	234	278	255	356	375	369	337	378	273	369	337	376	357	346	339	288	332	346	339
310	269	298	302	245	340	298	302	304	305	278	255	222	234	278	255	356	375	369	337	374	271	369	337	376	357	346	339	288	332	346	339
309	267	298	302	246	340	298	302	302	306	278	255	220	236	278	255	356	376	369	337	371	271	369	337	376	358	346	339	288	332	346	339
308	267	298	302	246	339	298	302	302	306	278	255	219	236	278	255	356	377	369	337	371	270	369	337	376	358	346	339	285	334	346	339
307	267	298	302	246	339	298	302	302	306	278	255	219	236	278	255	355	378	369	337	371	270	369	337	376	359	346	339	285	334	346	339
307	267	298	302	247	339	298	302	302	306	278	255	220	237	278	255	354	378	369	337	373	270	369	337	376	360	346	339	285	334	346	339
307	267	298	302	247	339	298	302	301	306	278	255	220	237	278	255	354	378	369	337	373	270	369	337	376	361	346	339	283	332	346	339
308	267	298	302	247	339	298	302	300	303	278	255	220	237	278	255	354	379	369	337	373	270	369	337	376	361	346	339	283	332	346	339
308	267	298	302	247	339	298	302	300	305	278	255	220	237	278	255	354	380	369	337	373	271	369	337	376	361	346	339	286	332	346	339
308	267	298	302	247	339	298	302	300	305	278	255	221	237	278	255	354	380	369	337	373	272	369	337	376	361	346	339	286	332	346	339
308	267	298	302	247	339	298	302	300	305	278	255	221	237	278	255	355	379	369	337	373	272	369	337	376	361	346	339	287	332	346	339
308	267	298	302	246	341	298	302	300	305	278	255	221	236	278	255	355	379	369	337	374	272	369	337	377	361	346	339	287	332	346	339
308	265	298	302	246	341	298	302	300	305	278	255	221	236	278	255	355	378	369	337	374	272	369	337	377	361	346	339	288	332	346	339
308	264	298	302	248	341	298	302	300	305	278	255	223	237	278	255	355	377	369	337	374	272	369	337	377	362	346	339	289	332	346	339
306	265	298	302	250	340	298	302	300	305	278	255	223	238	278	255	355	377	369	337	374	272	369	337	378	362	346	339	292	332	346	339
306	265	298	302	250	340	298	302	300	305	278	255	224	238	278	255	355	377	369	337	374	273	369	337	378	362	346	339	290	331	346	339
306	265	298	302	251	339	298	302	300	305	278	255	225	239	278	255	355	377	369	337	374	273	369	337	378	362	346	339	290	331	346	339
306	265	298	302	252	338	298	302	297	306	278	255	224	238	278	255	355	377	369	337	376	273	369	337	378	362	346	339	290	330	346	339
306	265	298	302	249	337	298	302	297	306	278	255	224	238	278	255	355	377	369	337	378	273	369	337	378	362	346	339	290	330	346	339
306	265	298	302	246	337	298	302	297	306	278	255	223	237	278	255	355	377	369	337	374	274	369	337	378	362	346	339	288	330	346	339
305	265	298	302	245	339	298	302	299	306	278	255	223	237	278	255	355	377	369	337	373	274	369	337	378	362	346	339	286	330	346	339
305	265	298	302	245	339	298	302	300	308	278	255	222	237	278	255	355	377	369	337	373	274	369	337	378	362	346	339	286	330	346	339
305	265	298	302	243	340	298	302	300	309	278	255	221	235	278	255	355	377	369	337	373	273	369	337	378	362	346	339	286	330	346	339
305	264	298	302	240	343	298	302	300	310	278	255	218	233	278	255	355	377	369	337	371	270	369	337	378	362	346	339	284	330	346	339
305	262	298	302	240	343	298	302	300	307	278	255	218	233	278	255	355	377	369	337	371	269	369	337	378	362	346	339	284	330	346	339
305	262	298	302	248	340	298	302	300	307	278	255	217	233	278	255	355	377	369	337	368	269	369	337	378	362	346	339	284	330	346	339
305	262	298	302	243	340	298	302	300	307	278	255	216	232	278	255	355	375	369	337	368	266	369	337	378	362	346	339	284	330	346	339
304	263	298	302	244	338	298	302	299	306	278	255	216	232	278	255	355	375	369	337	369	265	369	337	379	362	346	339	285	330	346	339
304	265	298	302	246	337	298	302	299	306	278	255	217	233	278	255	355	375	369	337	371	267	369	337	380	361	346	339	285	330	346	339
304	265	298	302	244	336	298	302	299	306	278	255	218	234	278	255	355	375	369	337	373	269	369	337	380	361	346	339	286	327	346	339
304	266	298	302	247	333	298	302	296	301	278	255	220	234	278	255	355	375	369	337	375	269	369	337	380	361	346	339	288	326	346	339
304	267	298	302	249	331	298	302	296	301	278	255	220	234	278	255	356	374	369	337	376	271	369	337	380	361	346	339	291	328	346	339
304	267	298	302	251	329	298	302	299	304	278	255	222	235	278	255	356	374	369	337	376	273	369	337	381	361	346	339	291	328	346	339
305	267	298	302	252	327	298	302	298	301	278	255	222	235	278	255	356	374	369	337	376	275	369	337	382	358	346	339	291	328	346	339
305	267	298	302	252	327	298	302	297	301	278	255	224	236	278	255	356	374	369	337	376	276	369	337	382	358	346	339	291	328	346	339
305	267	298	302	254	325	298	302	297	301	278	255	225	237	278	255	356	373	369	337	376	276	369	337	382	358	346	339	294	329	346	339
305	267	298	302	254	325	298	302	297	301	278	255	227	238	278	255	357	370	369	337	377	276	369	337	382	358	346	339	296	329	346	339
305	267	298	302	255	325	298	302	297	301	278	255	227	238	278	255	358	369	369	337	378	278	369	337	382	358	346	339	296	329	346	339
305	267	298	302	255	325	298	302	297	301	278	255	229	240	278	255	358	369	369	337	378	279	369	337	382	356	346	339	298	330	346	339
305	266	298	302	253	325	298	302	297	301	278	255	229	239	278	255	358	369	369	337	378	279	369	337	382	356	346	339	298	330	346	339
305	266	298	302	251	327	298	302	297	302	278	255	227	238	278	255	358	369	369	337	378	277	369	337	382	356	346	339	298	330	346	339
305	266	298	302	251	327	298	302	297	303	278	255	224	237	278	255	358	371	369	337	378	277	369	337	381	357	346	339	298	330	346	339
305	263	298	302	250	328	298	302	297	303	278	255	222	235	278	255	358	371	369	337	378	273	369	337	381	357	346	339	297	330	346	339
305	263	298	302	248	329	298	302	297	303	278	255	221	235	278	255	358	371	369	337	378	269	369	337	381	357	346	339	296	330	346	339
305	262	298	302	246	332	298	302	297	303	278	255	220	235	278	255	358	371	369	337	375	267	369	337	381	358	346	339	294	330	346	339
305	262	298	302	246	332	298	302	297	305	278	255	217	234	278	255	358	372	369	337	373	265	369	337	381	359	346	339	289	328	346	339
305	261	298	302	244	333	298	302	297	305	278	255	216	234	278	255	357	373	369	337	372	263	369	337	381	359	346	339	289	328	346	339
305	260	298	302	244	334	298	302	300	305	278	255	214	233	278	255	357	373	369	337	371	260	369	337	381	359	346	339	287	327	346	339
305	260	298	302	244	334	298	302	300	305	278	255	214	233	278	255	357	373	369	337	371	261	369	337	381	359	346	339	286	326	346	339
305	260	298	302	243	334	298	302	300	305	278	255	212	232	278	255	357	373	369	337	371	263	369	337	381	359	346	339	286	326	346	339
304	260	298	302	240	337	298	302	302	307	278	255	212	232	278	255	357	375	369	337	369	261	369	337	381	359	346	339	280	331	346	339
304	260	298	302	240	337	298	302	302	308	278	255	210	232	278	255	357	376	369	337	368	260	369	337	381	361	346	339	280	331	346	339
304	260	298	302	238	339	298	302	302	308	278	255	210	232	278	255	356	376	369	337	368	260	369	337	381	362	346	339	280	331	346	339
304	259	298	302	238	341	298	302	305	309	278	255	209	232	278	255	355	378	369	337	368	256	369	337	381	362	346	339	280	331	346	339
304	259	298	302	238	341	298	302	304	311	278	255	208	232	278	255	355	378	369	337	368	256	369	337	382	362	346	339	280	331	346	339
303	258	298	302	237	341	298	302	304	311	278	255	208	232	278	255	355	378	369	337	367	258	369	337	382	362	346	339	280	331	346	339
302	258	298	302	237	339	298	302	304	311	278	255	209	232	278	255	355	378	369	337	367	258	369	337	382	363	346	339	278	331	346	339
302	258	298	302	237	339	298	302	304	311	278	255	209	232	278	255	355	378	369	337	367	258	369	337	382	364	346	339	279	333	346	339
302	258	298	302	233	343	298	302	304	311	278	255	209	232	278	255	355	378	369	337	367	258	369	337	382	364	346	339	280	334	346	339
302	258	298	302	228	350	298	302	306	312	278	255	209	233	278	255	356	379	369	337	367	258	369	337	382	364	346	339	280	334	346	339
302	258	298	302	228	351	298	302	306	313	278	255	209	233	278	255	356	382	369	337	367	259	369	337	381	366	346	339	280	335	346	339
302	259	298	302	228	353	298	302	307	314	278	255	207	233	278	255	356	382	369	337	364	262	369	337	381	366	346	339	278	338	346	339
302	259	298	302	228	353	298	302	309	315	278	255	205	232	278	255	356	389	369	337	362	261	369	337	381	366	346	339	273	338	346	339
301	258	298	302	227	358	298	302	309	314	278	255	205	229	278	255	356	389	369	337	360	259	369	337	381	368	346	339	273	338	346	339
301	256	298	302	227	358	298	302	309	314	278	255	204	229	278	255	356	389	369	337	358	258	369	337	380	370	346	339	269	338	346	339
301	256	298	302	228	356	298	302	310	314	278	255	203	229	278	255	356	389	369	337	358	258	369	337	380	373	346	339	269	338	346	339
300	256	298	302	230	356	298	302	310	314	278	255	203	229	278	255	353	391	369	337	358	258	369	337	382	375	346	339	268	338	346	339
300	256	298	302	230	356	298	302	308	316	278	255	203	229	278	255	353	391	369	337	357	255	369	337	383	375	346	339	267	338	346	339
298	252	298	302	230	354	298	302	307	316	278	255	203	227	278	255	353	391	369	337	357	254	369	337	384	377	346	339	267	338	346	339
296	251	298	302	232	354	298	302	307	317	278	255	203	227	278	255	353	392	369	337	358	254	369	337	384	378	346	339	265	338	346	339
294	250	298	302	230	353	298	302	308	318	278	255	204	228	278	255	353	393	369	337	359	254	369	337	381	379	346	339	264	338	346	339
294	250	298	302	227	354	298	302	308	318	278	255	204	229	278	255	353	393	369	337	360	254	369	337	381	380	346	339	265	338	346	339
296	250	298	302	227	354	298	302	306	317	278	255	204	229	278	255	354	392	369	337	364	256	369	337	381	380	346	339	266	337	346	339
296	251	298	302	226	357	298	302	306	317	278	255	203	227	278	255	354	392	369	337	364	256	369	337	381	380	346	339	267	337	346	339
296	251	298	302	226	357	298	302	306	316	278	255	201	226	278	255	354	392	369	337	366	255	369	337	380	380	346	339	267	336	346	339
296	251	298	302	223	359	298	302	306	314	278	255	203	227	278	255	353	392	369	337	368	254	369	337	380	380	346	339	265	335	346	339
296	252	298	302	223	359	298	302	306	314	278	255	205	226	278	255	353	392	369	337	369	254	369	337	380	380	346	339	265	335	346	339
296	252	298	302	223	359	298	302	306	314	278	255	205	226	278	255	353	392	369	337	369	254	369	337	380	380	346	339	264	335	346	339
296	252	298	302	225	358	298	302	306	313	278	255	205	226	278	255	353	392	369	337	371	254	369	337	380	381	346	339	263	335	346	339
298	252	298	302	225	358	298	302	306	313	278	255	206	226	278	255	353	392	369	337	372	254	369	337	379	383	346	339	268	334	346	339
299	252	298	302	225	356	298	302	306	313	278	255	207	226	278	255	353	393	369	337	373	254	369	337	379	384	346	339	269	334	346	339
298	252	298	302	225	356	298	302	306	313	278	255	208	226	278	255	353	393	369	337	373	254	369	337	379	384	346	339	269	334	346	339
297	252	298	302	225	356	298	302	303	313	278	255	209	226	278	255	353	394	369	337	373	254	369	337	379	385	346	339	272	334	346	339
297	252	298	302	227	357	298	302	303	313	278	255	212	227	278	255	353	395	369	337	374	255	369	337	379	385	346	339	273	334	346	339
298	251	298	302	228	357	298	302	303	313	278	255	214	227	278	255	355	393	369	337	375	260	369	337	378	383	346	339	273	334	346	339
298	251	298	302	228	357	298	302	302	312	278	255	215	227	278	255	355	393	369	337	375	260	369	337	378	382	346	339	274	335	346	339
300	251	298	302	232	355	298	302	302	312	278	255	216	227	278	255	356	392	369	337	374	258	369	337	376	381	346	339	279	335	346	339
301	251	298	302	232	353	298	302	301	312	278	255	216	227	278	255	356	392	369	337	373	256	369	337	376	381	346	339	279	335	346	339
301	251	298	302	232	353	298	302	301	311	278	255	213	227	278	255	356	392	369	337	373	256	369	337	376	381	346	339	278	335	346	339
301	251	298	302	230	352	298	302	301	312	278	255	212	227	278	255	356	390	369	337	373	256	369	337	376	382	346	339	274	335	346	339
301	251	298	302	229	352	298	302	301	312	278	255	212	227	278	255	356	390	369	337	373	256	369	337	376	383	346	339	273	335	346	339
301	249	298	302	228	353	298	302	302	314	278	255	212	227	278	255	356	393	369	337	370	254	369	337	376	385	346	339	273	335	346	339
301	247	298	302	225	356	298	302	302	314	278	255	212	228	278	255	355	393	369	337	368	251	369	337	377	386	346	339	271	335	346	339
301	247	298	302	225	357	298	302	304	317	278	255	211	228	278	255	355	395	369	337	365	250	369	337	379	387	346	339	267	335	346	339
301	246	298	302	224	357	298	302	305	318	278	255	211	228	278	255	354	396	369	337	367	252	369	337	380	388	346	339	264	335	346	339
301	246	298	302	224	357	298	302	309	316	278	255	210	228	278	255	353	396	369	337	367	251	369	337	380	388	346	339	261	337	346	339
301	242	298	302	224	358	298	302	309	316	278	255	209	227	278	255	353	396	369	337	366	247	369	337	380	388	346	339	261	337	346	339
303	240	298	302	223	354	298	302	310	316	278	255	209	226	278	255	353	395	369	337	366	247	369	337	380	388	346	339	263	336	346	339
304	240	298	302	223	354	298	302	310	314	278	255	210	224	278	255	353	395	369	337	366	247	369	337	380	388	346	339	264	336	346	339
304	240	298	302	223	354	298	302	310	313	278	255	212	224	278	255	353	395	369	337	367	250	369	337	380	388	346	339	265	336	346	339
304	240	298	302	225	354	298	302	309	313	278	255	212	225	278	255	353	395	369	337	367	252	369	337	380	388	346	339	266	336	346	339
304	240	298	302	225	351	298	302	309	313	278	255	217	227	278	255	353	393	369	337	369	255	369	337	381	388	346	339	269	336	346	339
304	240	298	302	228	349	298	302	307	310	278	255	221	228	278	255	354	392	369	337	371	255	369	337	380	387	346	339	269	336	346	339
302	244	298	302	231	347	298	302	306	307	278	255	221	228	278	255	355	391	369	337	374	255	369	337	379	386	346	339	274	335	346	339
304	243	298	302	232	346	298	302	305	307	278	255	220	228	278	255	356	390	369	337	375	258	369	337	378	384	346	339	281	335	346	339
304	243	298	302	234	345	298	302	305	306	278	255	221	229	278	255	356	390	369	337	375	258	369	337	378	384	346	339	283	334	346	339
304	243	298	302	234	345	298	302	305	306	278	255	224	231	278	255	356	389	369	337	375	258	369	337	378	384	346	339	285	334	346	339
302	245	298	302	234	345	298	302	305	306	278	255	224	231	278	255	356	386	369	337	375	258	369	337	377	382	346	339	288	334	346	339
302	245	298	302	234	346	298	302	307	306	278	255	224	231	278	255	356	386	369	337	373	258	369	337	377	382	346	339	288	334	346	339
302	245	298	302	231	347	298	302	307	307	278	255	223	229	278	255	356	386	369	337	372	258	369	337	377	382	346	339	288	334	346	339
302	245	298	302	228	349	298	302	308	307	278	255	222	228	278	255	358	384	369	337	372	258	369	337	377	382	346	339	288	334	346	339
302	245	298	302	228	349	298	302	308	308	278	255	220	227	278	255	358	384	369	337	372	258	369	337	376	382	346	339	283	334	346	339
302	245	298	302	228	349	298	302	309	309	278	255	220	227	278	255	358	384	369	337	372	254	369	337	375	381	346	339	280	334	346	339
302	243	298	302	225	349	298	302	310	312	278	255	217	226	278	255	358	385	369	337	372	254	369	337	375	384	346	339	276	335	346	339
302	243	298	302	223	350	298	302	311	314	278	255	215	226	278	255	358	385	369	337	371	253	369	337	375	384	346	339	274	336	346	339
302	242	298	302	220	351	298	302	312	316	278	255	213	224	278	255	358	386	369	337	370	251	369	337	375	384	346	339	273	336	346	339
302	242	298	302	217	352	298	302	313	317	278	255	212	224	278	255	358	388	369	337	367	248	369	337	375	383	346	339	268	336	346	339
302	240	298	302	214	355	298	302	313	317	278	255	212	224	278	255	358	390	369	337	365	246	369	337	373	384	346	339	257	336	346	339
302	239	298	302	211	355	298	302	313	318	278	255	211	224	278	255	358	390	369	337	365	246	369	337	373	384	346	339	256	337	346	339
302	238	298	302	211	355	298	302	313	318	278	255	211	224	278	255	356	391	369	337	368	248	369	337	374	386	346	339	256	337	346	339
304	237	298	302	215	353	298	302	313	318	278	255	210	224	278	255	356	391	369	337	368	248	369	337	376	388	346	339	253	337	346	339
308	237	298	302	217	351	298	302	313	318	278	255	207	223	278	255	356	393	369	337	369	248	369	337	376	388	346	339	253	337	346	339
308	236	298	302	218	351	298	302	313	318	278	255	204	222	278	255	356	396	369	337	369	248	369	337	380	388	346	339	257	338	346	339
308	236	298	302	217	352	298	302	314	318	278	255	201	222	278	255	354	397	369	337	367	244	369	337	380	389	346	339	257	338	346	339
308	235	298	302	214	354	298	302	316	318	278	255	199	222	278	255	353	398	369	337	367	244	369	337	380	390	346	339	257	338	346	339
308	235	298	302	211	356	298	302	317	318	278	255	194	222	278	255	353	398	369	337	364	241	369	337	384	389	346	339	257	338	346	339
308	235	298	302	209	359	298	302	318	321	278	255	194	222	278	255	353	398	369	337	364	241	369	337	384	390	346	339	257	338	346	339
310	235	298	302	209	359	298	302	318	321	278	255	194	222	278	255	353	398	369	337	364	240	369	337	384	392	346	339	252	339	346	339
310	235	298	302	208	360	298	302	315	320	278	255	194	222	278	255	353	398	369	337	361	239	369	337	388	392	346	339	250	340	346	339
310	234	298	302	205	360	298	302	315	319	278	255	194	222	278	255	353	398	369	337	360	238	369	337	389	392	346	339	250	340	346	339
310	234	298	302	205	360	298	302	316	319	278	255	194	222	278	255	353	399	369	337	362	240	369	337	389	392	346	339	250	340	346	339
311	234	298	302	205	360	298	302	317	319	278	255	194	222	278	255	352	400	369	337	364	243	369	337	390	394	346	339	250	341	346	339
312	233	298	302	205	360	298	302	318	322	278	255	193	222	278	255	350	403	369	337	364	244	369	337	392	395	346	339	250	342	346	339
312	233	298	302	205	360	298	302	319	323	278	255	193	222	278	255	350	404	369	337	360	243	369	337	392	395	346	339	250	342	346	339
314	234	298	302	205	364	298	302	322	325	278	255	193	222	278	255	350	404	369	337	355	240	369	337	392	395	346	339	246	342	346	339
315	233	298	302	205	368	298	302	323	327	278	255	192	222	278	255	350	405	369	337	353	240	369	337	392	396	346	339	242	342	346	339
316	231	298	302	205	368	298	302	323	328	278	255	190	220	278	255	350	405	369	337	353	240	369	337	392	396	346	339	241	342	346	339
316	230	298	302	205	368	298	302	319	327	278	255	190	220	278	255	350	406	369	337	352	238	369	337	392	397	346	339	242	343	346	339
314	229	298	302	208	358	298	302	319	327	278	255	189	219	278	255	349	407	369	337	352	237	369	337	395	396	346	339	242	343	346	339
311	228	298	302	209	355	298	302	319	325	278	255	189	220	278	255	349	407	369	337	354	240	369	337	395	396	346	339	243	343	346	339
308	226	298	302	209	356	298	302	319	328	278	255	191	220	278	255	349	408	369	337	355	240	369	337	395	396	346	339	243	342	346	339
306	226	298	302	202	362	298	302	317	328	278	255	191	217	278	255	348	408	369	337	357	239	369	337	395	396	346	339	243	342	346	339
306	226	298	302	202	362	298	302	317	329	278	255	191	216	278	255	348	408	369	337	358	236	369	337	395	396	346	339	240	336	346	339
303	226	298	302	202	362	298	302	316	329	278	255	189	216	278	255	348	408	369	337	358	236	369	337	395	396	346	339	240	335	346	339
303	226	298	302	202	365	298	302	316	329	278	255	189	216	278	255	348	409	369	337	359	236	369	337	395	397	346	339	240	334	346	339
304	225	298	302	202	368	298	302	314	329	278	255	189	216	278	255	348	411	369	337	360	236	369	337	395	397	346	339	239	334	346	339
305	227	298	302	202	368	298	302	314	329	278	255	193	214	278	255	352	411	369	337	362	236	369	337	393	398	346	339	239	334	346	339
305	228	298	302	204	367	298	302	314	329	278	255	190	215	278	255	354	411	369	337	363	236	369	337	392	399	346	339	239	334	346	339
305	228	298	302	204	367	298	302	311	330	278	255	190	215	278	255	354	411	369	337	364	237	369	337	392	400	346	339	241	334	346	339
305	228	298	302	204	368	298	302	311	330	278	255	190	215	278	255	354	411	369	337	365	238	369	337	389	399	346	339	242	334	346	339
304	228	298	302	204	368	298	302	311	329	278	255	190	215	278	255	356	410	369	337	366	238	369	337	387	399	346	339	242	334	346	339
304	230	298	302	203	368	298	302	311	326	278	255	193	215	278	255	356	410	369	337	367	238	369	337	385	399	346	339	242	334	346	339
304	230	298	302	203	368	298	302	311	325	278	255	193	215	278	255	356	411	369	337	368	239	369	337	385	399	346	339	246	333	346	339
303	232	298	302	207	366	298	302	311	326	278	255	194	216	278	255	358	410	369	337	367	238	369	337	385	399	346	339	246	333	346	339
302	232	298	302	208	363	298	302	311	326	278	255	196	217	278	255	358	409	369	337	366	236	369	337	385	399	346	339	246	333	346	339
302	232	298	302	208	364	298	302	310	326	278	255	197	217	278	255	357	409	369	337	366	238	369	337	381	399	346	339	246	333	346	339
302	232	298	302	209	366	298	302	310	326	278	255	199	217	278	255	356	410	369	337	367	242	369	337	381	398	346	339	250	332	346	339
302	232	298	302	211	366	298	302	310	325	278	255	199	217	278	255	360	407	369	337	367	242	369	337	381	398	346	339	253	330	346	339
302	232	298	302	212	365	298	302	310	322	278	255	199	217	278	255	361	407	369	337	368	243	369	337	382	398	346	339	255	330	346	339
302	234	298	302	214	361	298	302	310	322	278	255	199	217	278	255	361	409	369	337	370	244	369	337	386	399	346	339	255	330	346	339
302	234	298	302	214	361	298	302	310	324	278	255	200	217	278	255	361	409	369	337	370	245	369	337	386	399	346	339	255	330	346	339
302	234	298	302	215	358	298	302	310	326	278	255	202	217	278	255	362	409	369	337	370	245	369	337	386	399	346	339	256	330	346	339
302	233	298	302	215	359	298	302	309	323	278	255	202	217	278	255	364	408	369	337	371	245	369	337	386	399	346	339	256	330	346	339
302	232	298	302	215	358	298	302	309	324	278	255	203	217	278	255	364	406	369	337	371	244	369	337	386	399	346	339	251	331	346	339
303	231	298	302	215	356	298	302	310	326	278	255	203	217	278	255	364	406	369	337	369	241	369	337	387	399	346	339	246	331	346	339
305	229	298	302	211	358	298	302	310	326	278	255	201	217	278	255	364	407	369	337	369	240	369	337	387	399	346	339	242	333	346	339
306	226	298	302	211	361	298	302	312	325	278	255	199	216	278	255	364	407	369	337	365	237	369	337	387	399	346	339	241	333	346	339
308	225	298	302	209	361	298	302	311	323	278	255	198	216	278	255	364	407	369	337	363	236	369	337	388	399	346	339	239	334	346	339
308	224	298	302	209	361	298	302	311	323	278	255	198	215	278	255	362	409	369	337	364	233	369	337	390	399	346	339	239	334	346	339
309	223	298	302	214	360	298	302	311	324	278	255	198	215	278	255	360	409	369	337	365	233	369	337	390	400	346	339	242	334	346	339
308	223	298	302	216	356	298	302	309	319	278	255	206	215	278	255	360	409	369	337	366	235	369	337	392	400	346	339	242	334	346	339
308	228	298	302	217	356	298	302	308	319	278	255	210	215	278	255	360	408	369	337	368	236	369	337	392	400	346	339	243	334	346	339
307	228	298	302	219	355	298	302	309	317	278	255	208	215	278	255	360	407	369	337	368	240	369	337	392	400	346	339	249	334	346	339
307	228	298	302	219	355	298	302	309	317	278	255	208	215	278	255	360	406	369	337	369	241	369	337	392	400	346	339	250	334	346	339
307	230	298	302	220	353	298	302	308	317	278	255	208	215	278	255	362	405	369	337	371	245	369	337	390	399	346	339	256	334	346	339
307	234	298	302	221	352	298	302	307	314	278	255	208	217	278	255	364	403	369	337	374	250	369	337	387	398	346	339	256	334	346	339
306	238	298	302	223	350	298	302	307	314	278	255	208	217	278	255	364	403	369	337	374	250	369	337	385	398	346	339	256	333	346	339
306	242	298	302	224	349	298	302	307	314	278	255	208	217	278	255	364	403	369	337	374	247	369	337	385	398	346	339	256	330	346	339
306	246	298	302	226	349	298	302	307	314	278	255	209	219	278	255	364	403	369	337	373	247	369	337	384	398	346	339	260	330	346	339
306	248	298	302	226	349	298	302	307	313	278	255	213	221	278	255	364	403	369	337	373	250	369	337	383	396	346	339	260	330	346	339
306	248	298	302	226	349	298	302	307	312	278	255	216	222	278	255	364	403	369	337	375	251	369	337	379	394	346	339	261	328	346	339
306	246	298	302	226	349	298	302	309	313	278	255	210	222	278	255	364	403	369	337	375	251	369	337	377	393	346	339	262	328	346	339
306	244	298	302	219	349	298	302	310	316	278	255	210	222	278	255	364	406	369	337	372	247	369	337	376	393	346	339	264	328	346	339
306	242	298	302	219	349	298	302	312	318	278	255	206	222	278	255	364	407	369	337	370	246	369	337	376	393	346	339	264	328	346	339
307	240	298	302	217	353	298	302	313	321	278	255	204	222	278	255	362	407	369	337	368	245	369	337	379	393	346	339	258	330	346	339
307	240	298	302	215	355	298	302	314	323	278	255	198	222	278	255	362	407	369	337	366	241	369	337	380	396	346	339	253	330	346	339
307	238	298	302	213	356	298	302	316	325	278	255	198	222	278	255	362	407	369	337	364	240	369	337	381	396	346	339	251	332	346	339
307	236	298	302	210	358	298	302	320	324	278	255	194	222	278	255	360	408	369	337	360	235	369	337	381	396	346	339	246	336	346	339
307	233	298	302	209	358	298	302	319	323	278	255	194	221	278	255	359	411	369	337	360	234	369	337	385	398	346	339	243	337	346	339
307	232	298	302	208	359	298	302	319	323	278	255	194	221	278	255	358	412	369	337	360	232	369	337	388	398	346	339	241	338	346	339
307	230	298	302	205	360	298	302	319	323	278	255	197	221	278	255	357	412	369	337	364	238	369	337	388	399	346	339	238	338	346	339
307	228	298	302	205	360	298	302	318	322	278	255	199	222	278	255	357	412	369	337	366	240	369	337	388	400	346	339	238	338	346	339
309	226	298	302	209	357	298	302	317	321	278	255	201	224	278	255	357	413	369	337	367	240	369	337	389	400	346	339	238	336	346	339
310	226	298	302	210	356	298	302	317	319	278	255	204	226	278	255	358	411	369	337	367	240	369	337	392	400	346	339	244	336	346	339
310	226	298	302	211	355	298	302	317	319	278	255	205	226	278	255	359	410	369	337	367	240	369	337	392	401	346	339	251	336	346	339
310	226	298	302	211	355	298	302	318	319	278	255	205	227	278	255	359	410	369	337	367	240	369	337	392	401	346	339	251	336	346	339
312	226	298	302	211	355	298	302	318	319	278	255	204	227	278	255	360	409	369	337	365	238	369	337	392	401	346	339	247	337	346	339
314	223	298	302	207	357	298	302	320	323	278	255	199	225	278	255	360	409	369	337	364	235	369	337	395	403	346	339	246	337	346	339
315	223	298	302	204	358	298	302	321	324	278	255	195	224	278	255	360	407	369	337	363	233	369	337	397	403	346	339	240	337	346	339
315	220	298	302	201	359	298	302	321	324	278	255	192	223	278	255	359	410	369	337	360	230	369	337	398	403	346	339	238	337	346	339
316	215	298	302	200	360	298	302	324	328	278	255	189	221	278	255	356	412	369	337	358	228	369	337	400	401	346	339	235	337	346	339
316	215	298	302	200	360	298	302	324	328	278	255	187	219	278	255	356	412	369	337	358	228	369	337	400	401	346	339	234	337	346	339
318	213	298	302	200	362	298	302	325	328	278	255	182	216	278	255	356	414	369	337	356	226	369	337	400	403	346	339	237	337	346	339
321	211	298	302	200	366	298	302	325	328	278	255	181	216	278	255	355	416	369	337	356	226	369	337	397	403	346	339	237	337	346	339
317	217	298	302	201	369	298	302	329	331	278	255	181	216	278	255	355	416	369	337	354	227	369	337	397	404	346	339	237	338	346	339
317	217	298	302	203	369	298	302	330	333	278	255	181	216	278	255	353	418	369	337	354	230	369	337	397	407	346	339	234	339	346	339
319	210	298	302	203	369	298	302	332	334	278	255	181	216	278	255	348	424	369	337	349	230	369	337	402	407	346	339	234	339	346	339
320	210	298	302	198	374	298	302	333	335	278	255	173	211	278	255	346	424	369	337	347	227	369	337	403	407	346	339	234	339	346	339
320	210	298	302	194	380	298	302	334	335	278	255	173	211	278	255	346	424	369	337	343	225	369	337	403	407	346	339	223	342	346	339
320	211	298	302	188	383	298	302	335	336	278	255	168	211	278	255	346	425	369	337	343	225	369	337	403	407	346	339	219	342	346	339
319	213	298	302	188	383	298	302	336	339	278	255	168	210	278	255	346	425	369	337	346	225	369	337	403	407	346	339	215	342	346	339
317	213	298	302	188	383	298	302	336	339	278	255	172	212	278	255	346	425	369	337	349	225	369	337	403	409	346	339	221	342	346	339
317	207	298	302	189	383	298	302	332	339	278	255	172	212	278	255	346	425	369	337	346	222	369	337	404	410	346	339	221	342	346	339
317	207	298	302	189	384	298	302	330	341	278	255	172	212	278	255	347	426	369	337	346	222	369	337	404	410	346	339	226	340	346	339
315	207	298	302	182	386	298	302	326	343	278	255	172	212	278	255	351	425	369	337	346	222	369	337	404	410	346	339	227	338	346	339
315	207	298	302	182	386	298	302	325	343	278	255	172	211	278	255	352	425	369	337	347	222	369	337	405	410	346	339	228	334	346	339
314	206	298	302	180	380	298	302	323	343	278	255	172	211	278	255	350	426	369	337	351	222	369	337	405	411	346	339	226	333	346	339
314	205	298	302	181	376	298	302	323	343	278	255	172	211	278	255	346	425	369	337	350	222	369	337	405	411	346	339	226	333	346	339
312	208	298	302	182	376	298	302	322	342	278	255	172	211	278	255	347	427	369	337	350	222	369	337	403	411	346	339	226	333	346	339
312	209	298	302	183	376	298	302	320	340	278	255	172	214	278	255	349	427	369	337	350	222	369	337	403	410	346	339	222	334	346	339
312	209	298	302	185	374	298	302	321	339	278	255	174	214	278	255	351	427	369	337	353	224	369	337	403	410	346	339	221	334	346	339
313	211	298	302	182	374	298	302	326	339	278	255	175	214	278	255	351	427	369	337	354	224	369	337	403	409	346	339	220	335	346	339
314	211	298	302	180	374	298	302	326	339	278	255	176	214	278	255	353	427	369	337	356	225	369	337	400	409	346	339	219	338	346	339
314	214	298	302	176	378	298	302	326	339	278	255	176	214	278	255	353	427	369	337	356	225	369	337	400	409	346	339	219	340	346	339
314	215	298	302	176	378	298	302	327	338	278	255	176	214	278	255	353	427	369	337	356	229	369	337	399	411	346	339	219	341	346	339
314	215	298	302	174	380	298	302	323	334	278	255	177	211	278	255	353	427	369	337	352	225	369	337	399	411	346	339	219	342	346	339
314	216	298	302	172	380	298	302	323	334	278	255	177	211	278	255	353	427	369	337	353	229	369	337	399	411	346	339	220	342	346	339
314	216	298	302	180	374	298	302	323	334	278	255	178	211	278	255	353	427	369	337	355	231	369	337	400	413	346	339	224	342	346	339
310	218	298	302	182	374	298	302	323	333	278	255	179	212	278	255	361	427	369	337	356	233	369	337	400	412	346	339	234	340	346	339
307	224	298	302	192	372	298	302	323	331	278	255	181	212	278	255	359	427	369	337	356	234	369	337	394	411	346	339	236	338	346	339
306	224	298	302	199	370	298	302	321	330	278	255	183	212	278	255	359	427	369	337	359	236	369	337	392	411	346	339	232	336	346	339
306	224	298	302	203	368	298	302	321	330	278	255	185	212	278	255	362	426	369	337	360	236	369	337	392	411	346	339	232	336	346	339
306	225	298	302	197	366	298	302	322	333	278	255	186	212	278	255	362	426	369	337	360	236	369	337	397	412	346	339	231	334	346	339
306	225	298	302	194	366	298	302	322	334	278	255	185	212	278	255	360	426	369	337	360	233	369	337	397	412	346	339	229	334	346	339
306	223	298	302	188	367	298	302	323	335	278	255	184	211	278	255	357	426	369	337	359	232	369	337	396	412	346	339	225	334	346	339
310	219	298	302	185	372	298	302	323	335	278	255	183	211	278	255	356	426	369	337	357	228	369	337	395	411	346	339	225	334	346	339
314	216	298	302	180	374	298	302	323	335	278	255	182	211	278	255	353	428	369	337	357	227	369	337	398	414	346	339	227	334	346	339
318	211	298	302	179	378	298	302	324	336	278	255	178	211	278	255	353	428	369	337	356	226	369	337	400	415	346	339	225	337	346	339
320	207	298	302	178	382	298	302	323	334	278	255	177	211	278	255	351	427	369	337	356	226	369	337	403	415	346	339	225	338	346	339
321	206	298	302	178	384	298	302	324	334	278	255	176	210	278	255	347	426	369	337	356	226	369	337	403	414	346	339	223	338	346	339
316	210	298	302	179	388	298	302	322	331	278	255	176	210	278	255	347	428	369	337	358	223	369	337	403	412	346	339	223	338	346	339
314	211	298	302	181	388	298	302	322	327	278	255	178	210	278	255	353	425	369	337	358	222	369	337	403	411	346	339	223	338	346	339
314	212	298	302	181	386	298	302	320	325	278	255	179	210	278	255	353	425	369	337	359	222	369	337	403	411	346	339	223	338	346	339
315	214	298	302	181	386	298	302	320	325	278	255	179	210	278	255	353	425	369	337	360	222	369	337	403	412	346	339	223	338	346	339
315	219	298	302	190	383	298	302	320	325	278	255	181	210	278	255	353	424	369	337	362	224	369	337	400	409	346	339	223	338	346	339
314	220	298	302	192	380	298	302	320	325	278	255	182	210	278	255	353	423	369	337	364	225	369	337	397	406	346	339	232	334	346	339
312	223	298	302	195	376	298	302	320	325	278	255	184	211	278	255	353	423	369	337	367	229	369	337	394	404	346	339	239	332	346	339
312	226	298	302	198	376	298	302	320	325	278	255	186	212	278	255	356	421	369	337	369	231	369	337	392	403	346	339	239	330	346	339
311	227	298	302	209	370	298	302	320	325	278	255	189	213	278	255	356	421	369	337	371	234	369	337	392	403	346	339	242	329	346	339
310	230	298	302	211	370	298	302	321	326	278	255	190	214	278	255	356	421	369	337	371	234	369	337	392	406	346	339	251	329	346	339
310	230	298	302	211	368	298	302	322	327	278	255	194	214	278	255	357	419	369	337	370	236	369	337	394	407	346	339	253	329	346	339
310	230	298	302	211	368	298	302	322	327	278	255	195	214	278	255	358	415	369	337	369	235	369	337	395	407	346	339	255	329	346	339
310	230	298	302	211	368	298	302	322	327	278	255	199	215	278	255	360	414	369	337	369	235	369	337	390	404	346	339	256	329	346	339
310	230	298	302	211	368	298	302	322	327	278	255	199	215	278	255	360	414	369	337	369	235	369	337	388	404	346	339	251	329	346	339
311	223	298	302	207	368	298	302	322	326	278	255	190	215	278	255	360	414	369	337	366	235	369	337	388	404	346	339	251	329	346	339
312	222	298	302	205	368	298	302	322	326	278	255	188	215	278	255	360	413	369	337	363	234	369	337	390	405	346	339	250	329	346	339
312	219	298	302	201	369	298	302	322	326	278	255	186	215	278	255	360	413	369	337	360	232	369	337	392	406	346	339	244	330	346	339
314	219	298	302	200	370	298	302	324	327	278	255	182	213	278	255	360	413	369	337	359	229	369	337	399	407	346	339	242	331	346	339
316	219	298	302	194	373	298	302	324	327	278	255	179	212	278	255	360	416	369	337	359	226	369	337	399	408	346	339	238	331	346	339
318	212	298	302	191	376	298	302	327	327	278	255	179	212	278	255	360	416	369	337	359	225	369	337	399	409	346	339	238	331	346	339
319	211	298	302	185	380	298	302	327	328	278	255	179	211	278	255	360	418	369	337	359	225	369	337	400	409	346	339	235	331	346	339
320	209	298	302	185	380	298	302	328	328	278	255	179	211	278	255	358	421	369	337	356	224	369	337	401	409	346	339	232	332	346	339
320	209	298	302	184	381	298	302	329	328	278	255	179	211	278	255	357	422	369	337	355	223	369	337	402	408	346	339	232	332	346	339
322	209	298	302	184	381	298	302	329	328	278	255	181	210	278	255	357	422	369	337	355	222	369	337	403	408	346	339	232	332	346	339
322	213	298	302	184	382	298	302	328	325	278	255	182	211	278	255	356	423	369	337	356	222	369	337	403	409	346	339	231	332	346	339
320	217	298	302	184	382	298	302	328	325	278	255	182	211	278	255	356	425	369	337	357	223	369	337	402	407	346	339	230	333	346	339
320	217	298	302	183	382	298	302	328	325	278	255	182	212	278	255	356	425	369	337	359	225	369	337	401	406	346	339	230	333	346	339
320	217	298	302	184	381	298	302	328	325	278	255	182	213	278	255	356	425	369	337	359	225	369	337	404	407	346	339	230	333	346	339
320	214	298	302	188	378	298	302	328	327	278	255	186	216	278	255	356	426	369	337	359	225	369	337	404	408	346	339	231	333	346	339
320	209	298	302	187	380	298	302	328	327	278	255	187	216	278	255	356	426	369	337	359	225	369	337	405	409	346	339	232	334	346	339
323	204	298	302	186	380	298	302	330	328	278	255	188	217	278	255	356	426	369	337	355	223	369	337	407	412	346	339	232	334	346	339
328	202	298	302	182	384	298	302	331	330	278	255	182	215	278	255	356	427	369	337	353	221	369	337	408	412	346	339	230	337	346	339
330	201	298	302	182	385	298	302	333	330	278	255	182	214	278	255	357	428	369	337	351	220	369	337	409	414	346	339	230	337	346	339
330	197	298	302	181	385	298	302	333	330	278	255	180	214	278	255	353	429	369	337	351	220	369	337	409	414	346	339	224	339	346	339
330	197	298	302	175	388	298	302	335	332	278	255	178	212	278	255	352	430	369	337	349	218	369	337	409	415	346	339	223	339	346	339
332	198	298	302	174	389	298	302	339	335	278	255	177	211	278	255	350	433	369	337	346	218	369	337	412	417	346	339	217	339	346	339
333	201	298	302	174	393	298	302	342	338	278	255	175	210	278	255	349	435	369	337	346	218	369	337	413	418	346	339	216	340	346	339
333	201	298	302	174	395	298	302	345	340	278	255	169	208	278	255	347	438	369	337	345	218	369	337	413	419	346	339	216	342	346	339
329	201	298	302	177	397	298	302	346	342	278	255	167	208	278	255	343	438	369	337	343	217	369	337	418	420	346	339	215	346	346	339
329	199	298	302	176	400	298	302	346	342	278	255	159	207	278	255	340	438	369	337	339	217	369	337	421	422	346	339	205	352	346	339
329	196	298	302	171	406	298	302	349	345	278	255	159	207	278	255	339	438	369	337	331	213	369	337	421	422	346	339	203	351	346	339
330	195	298	302	168	406	298	302	349	345	278	255	154	206	278	255	334	440	369	337	331	211	369	337	423	422	346	339	203	350	346	339
330	195	298	302	168	406	298	302	347	344	278	255	154	206	278	255	334	440	369	337	331	211	369	337	425	422	346	339	203	350	346	339
329	194	298	302	170	403	298	302	345	342	278	255	154	207	278	255	341	443	369	337	331	212	369	337	421	420	346	339	200	349	346	339
325	193	298	302	172	401	298	302	342	342	278	255	155	207	278	255	342	443	369	337	334	211	369	337	420	420	346	339	200	344	346	339
325	192	298	302	173	400	298	302	342	342	278	255	159	207	278	255	342	443	369	337	335	211	369	337	419	420	346	339	202	343	346	339
327	192	298	302	173	400	298	302	342	342	278	255	160	207	278	255	342	443	369	337	337	211	369	337	420	423	346	339	202	343	346	339
329	190	298	302	173	397	298	302	335	341	278	255	161	209	278	255	342	445	369	337	338	211	369	337	421	424	346	339	202	342	346	339
329	189	298	302	171	394	298	302	335	341	278	255	162	209	278	255	346	445	369	337	342	211	369	337	423	425	346	339	202	339	346	339
325	189	298	302	167	392	298	302	331	341	278	255	163	209	278	255	346	445	369	337	343	211	369	337	423	426	346	339	202	338	346	339
325	189	298	302	164	390	298	302	331	341	278	255	163	209	278	255	346	445	369	337	344	211	369	337	423	426	346	339	203	334	346	339
328	190	298	302	162	388	298	302	334	344	278	255	165	209	278	255	346	445	369	337	347	211	369	337	423	424	346	339	204	334	346	339
329	196	298	302	162	384	298	302	335	341	278	255	164	209	278	255	349	446	369	337	348	212	369	337	420	423	346	339	204	334	346	339
328	197	298	302	164	381	298	302	336	341	278	255	162	207	278	255	349	446	369	337	348	213	369	337	419	423	346	339	207	337	346	339
327	197	298	302	164	382	298	302	336	341	278	255	160	207	278	255	349	444	369	337	345	213	369	337	419	423	346	339	207	338	346	339
327	197	298	302	163	387	298	302	336	340	278	255	160	206	278	255	349	444	369	337	342	215	369	337	418	423	346	339	207	341	346	339
325	196	298	302	165	386	298	302	336	340	278	255	160	207	278	255	349	444	369	337	342	215	369	337	418	423	346	339	206	343	346	339
325	195	298	302	175	382	298	302	335	340	278	255	159	210	278	255	350	444	369	337	342	215	369	337	418	423	346	339	206	343	346	339
325	194	298	302	186	380	298	302	333	340	278	255	159	211	278	255	351	444	369	337	342	215	369	337	418	423	346	339	207	343	346	339
323	194	298	302	188	380	298	302	333	340	278	255	161	212	278	255	352	444	369	337	342	216	369	337	418	423	346	339	207	345	346	339
320	197	298	302	192	383	298	302	331	334	278	255	164	213	278	255	350	444	369	337	342	216	369	337	418	423	346	339	207	346	346	339
317	201	298	302	191	383	298	302	331	334	278	255	165	214	278	255	349	444	369	337	344	217	369	337	416	421	346	339	211	347	346	339
314	205	298	302	189	380	298	302	330	334	278	255	166	214	278	255	349	444	369	337	346	217	369	337	415	419	346	339	213	347	346	339
312	207	298	302	189	380	298	302	330	334	278	255	167	214	278	255	351	444	369	337	346	217	369	337	416	422	346	339	215	347	346	339
312	207	298	302	188	383	298	302	330	334	278	255	169	215	278	255	351	444	369	337	346	218	369	337	416	423	346	339	216	347	346	339
310	203	298	302	186	385	298	302	330	334	278	255	170	215	278	255	351	444	369	337	347	218	369	337	416	423	346	339	217	347	346	339
311	201	298	302	185	386	298	302	331	334	278	255	171	215	278	255	351	443	369	337	347	218	369	337	417	423	346	339	217	348	346	339
313	199	298	302	184	388	298	302	333	338	278	255	169	214	278	255	351	441	369	337	347	218	369	337	419	423	346	339	213	350	346	339
314	197	298	302	179	388	298	302	334	340	278	255	165	211	278	255	352	444	369	337	347	218	369	337	419	425	346	339	213	350	346	339
314	196	298	302	174	388	298	302	334	341	278	255	164	211	278	255	353	443	369	337	347	218	369	337	418	426	346	339	209	350	346	339
316	195	298	302	164	396	298	302	334	338	278	255	164	211	278	255	353	442	369	337	347	218	369	337	420	426	346	339	208	350	346	339
320	192	298	302	162	396	298	302	335	339	278	255	164	210	278	255	353	442	369	337	347	218	369	337	420	426	346	339	205	350	346	339
320	192	298	302	162	393	298	302	335	339	278	255	164	210	278	255	353	442	369	337	346	215	369	337	421	424	346	339	205	350	346	339
320	192	298	302	166	393	298	302	327	330	278	255	164	210	278	255	353	440	369	337	346	214	369	337	421	423	346	339	205	350	346	339
320	192	298	302	164	397	298	302	328	331	278	255	164	210	278	255	353	438	369	337	346	214	369	337	421	423	346	339	205	350	346	339
316	199	298	302	164	397	298	302	327	328	278	255	167	210	278	255	356	436	369	337	347	214	369	337	421	423	346	339	205	350	346	339
314	203	298	302	176	391	298	302	327	328	278	255	168	210	278	255	356	435	369	337	350	216	369	337	415	418	346	339	213	348	346	339
312	209	298	302	176	391	298	302	326	327	278	255	169	211	278	255	357	433	369	337	352	218	369	337	410	415	346	339	217	346	346	339
310	218	298	302	178	388	298	302	325	326	278	255	171	211	278	255	357	433	369	337	358	223	369	337	407	413	346	339	223	345	346	339
309	223	298	302	184	387	298	302	325	326	278	255	173	212	278	255	357	433	369	337	360	227	369	337	401	413	346	339	226	345	346	339
308	227	298	302	188	385	298	302	325	325	278	255	178	213	278	255	357	433	369	337	360	227	369	337	401	413	346	339	230	344	346	339
308	225	298	302	188	385	298	302	324	324	278	255	178	213	278	255	357	432	369	337	360	228	369	337	401	413	346	339	232	342	346	339
308	222	298	302	189	384	298	302	324	324	278	255	178	214	278	255	357	431	369	337	360	229	369	337	403	415	346	339	235	341	346	339
309	219	298	302	189	382	298	302	324	324	278	255	187	217	278	255	357	431	369	337	359	225	369	337	407	415	346	339	238	339	346	339
309	219	298	302	190	379	298	302	325	324	278	255	184	216	278	255	357	430	369	337	357	222	369	337	406	415	346	339	239	339	346	339
311	215	298	302	191	377	298	302	327	325	278	255	182	216	278	255	357	429	369	337	357	222	369	337	406	417	346	339	240	339	346	339
312	213	298	302	192	376	298	302	330	327	278	255	180	215	278	255	357	429	369	337	356	221	369	337	406	418	346	339	237	340	346	339
316	207	298	302	190	377	298	302	331	328	278	255	181	214	278	255	357	429	369	337	356	220	369	337	411	419	346	339	233	340	346	339
320	202	298	302	187	378	298	302	335	329	278	255	183	213	278	255	357	429	369	337	356	220	369	337	412	419	346	339	230	341	346	339
321	201	298	302	181	380	298	302	336	331	278	255	183	212	278	255	358	429	369	337	356	220	369	337	418	419	346	339	229	341	346	339
321	201	298	302	178	382	298	302	336	332	278	255	180	211	278	255	360	426	369	337	356	219	369	337	420	420	346	339	225	342	346	339
321	197	298	302	174	384	298	302	337	332	278	255	179	211	278	255	360	427	369	337	351	218	369	337	420	421	346	339	222	343	346	339
323	194	298	302	172	386	298	302	339	332	278	255	179	210	278	255	360	427	369	337	350	217	369	337	421	423	346	339	219	343	346	339
324	194	298	302	169	386	298	302	339	332	278	255	179	210	278	255	359	431	369	337	348	215	369	337	423	424	346	339	216	343	346	339
324	194	298	302	166	389	298	302	338	329	278	255	176	209	278	255	358	434	369	337	346	214	369	337	424	424	346	339	215	343	346	339
322	197	298	302	164	389	298	302	338	329	278	255	176	209	278	255	356	437	369	337	346	214	369	337	425	424	346	339	209	343	346	339
322	197	298	302	161	391	298	302	339	330	278	255	173	207	278	255	354	440	369	337	346	214	369	337	425	425	346	339	209	343	346	339
322	197	298	302	160	392	298	302	339	331	278	255	173	207	278	255	354	440	369	337	345	212	369	337	425	426	346	339	209	343	346	339
322	197	298	302	157	393	298	302	340	331	278	255	172	207	278	255	353	442	369	337	343	212	369	337	426	426	346	339	209	343	346	339
324	194	298	302	157	394	298	302	341	332	278	255	170	207	278	255	353	442	369	337	342	211	369	337	426	426	346	339	209	343	346	339
326	191	298	302	151	395	298	302	341	333	278	255	169	207	278	255	352	443	369	337	342	210	369	337	426	425	346	339	207	345	346	339
327	190	298	302	151	394	298	302	344	334	278	255	169	206	278	255	352	444	369	337	339	208	369	337	430	428	346	339	207	346	346	339
330	192	298	302	154	393	298	302	344	334	278	255	164	206	278	255	351	444	369	337	338	207	369	337	431	428	346	339	206	350	346	339
330	190	298	302	155	392	298	302	345	336	278	255	164	206	278	255	351	444	369	337	338	207	369	337	436	428	346	339	206	350	346	339
331	187	298	302	155	396	298	302	346	337	278	255	163	205	278	255	350	444	369	337	337	207	369	337	436	429	346	339	204	350	346	339
331	187	298	302	155	397	298	302	347	337	278	255	162	205	278	255	346	447	369	337	336	207	369	337	436	430	346	339	200	350	346	339
330	189	298	302	153	401	298	302	349	339	278	255	161	205	278	255	340	447	369	337	336	206	369	337	436	433	346	339	200	350	346	339
329	190	298	302	153	406	298	302	349	340	278	255	160	205	278	255	339	447	369	337	336	206	369	337	436	433	346	339	200	350	346	339
327	194	298	302	151	409	298	302	351	342	278	255	158	205	278	255	339	450	369	337	336	206	369	337	438	435	346	339	200	353	346	339
329	188	298	302	151	409	298	302	351	345	278	255	155	205	278	255	338	451	369	337	335	206	369	337	438	435	346	339	200	354	346	339
333	184	298	302	152	408	298	302	351	346	278	255	154	205	278	255	338	452	369	337	334	204	369	337	440	439	346	339	198	353	346	339
337	180	298	302	152	411	298	302	352	347	278	255	149	206	278	255	338	455	369	337	332	203	369	337	440	441	346	339	196	353	346	339
343	172	298	302	151	416	298	302	352	348	278	255	149	206	278	255	336	457	369	337	330	202	369	337	442	440	346	339	194	353	346	339
347	165	298	302	151	416	298	302	353	350	278	255	147	203	278	255	336	457	369	337	327	201	369	337	442	438	346	339	191	353	346	339
347	166	298	302	154	415	298	302	355	349	278	255	147	203	278	255	336	457	369	337	324	200	369	337	442	438	346	339	190	356	346	339
334	172	298	302	157	413	298	302	355	349	278	255	147	203	278	255	336	457	369	337	328	200	369	337	438	436	346	339	188	357	346	339
332	173	298	302	158	412	298	302	353	347	278	255	149	203	278	255	336	457	369	337	329	200	369	337	438	436	346	339	188	357	346	339
327	178	298	302	159	410	298	302	350	346	278	255	150	203	278	255	338	455	369	337	331	200	369	337	438	436	346	339	196	353	346	339
326	178	298	302	158	407	298	302	350	346	278	255	152	203	278	255	340	454	369	337	331	200	369	337	438	436	346	339	196	353	346	339
326	174	298	302	153	407	298	302	350	346	278	255	153	203	278	255	341	455	369	337	331	201	369	337	438	436	346	339	197	350	346	339
326	172	298	302	153	406	298	302	350	346	278	255	153	202	278	255	341	455	369	337	332	201	369	337	438	435	346	339	197	350	346	339
326	170	298	302	152	406	298	302	349	345	278	255	152	201	278	255	341	456	369	337	331	201	369	337	438	435	346	339	198	350	346	339
323	174	298	302	151	407	298	302	349	345	278	255	152	201	278	255	342	456	369	337	330	201	369	337	438	437	346	339	199	349	346	339
332	166	298	302	150	409	298	302	350	345	278	255	152	201	278	255	342	456	369	337	328	201	369	337	440	436	346	339	199	349	346	339
332	164	298	302	149	409	298	302	351	346	278	255	152	201	278	255	342	456	369	337	322	203	369	337	443	435	346	339	197	349	346	339
332	164	298	302	144	409	298	302	351	347	278	255	153	200	278	255	342	456	369	337	322	205	369	337	443	435	346	339	193	350	346	339
327	172	298	302	141	409	298	302	351	347	278	255	153	200	278	255	342	456	369	337	322	205	369	337	440	437	346	339	193	351	346	339
327	175	298	302	131	407	298	302	351	347	278	255	155	200	278	255	340	454	369	337	320	209	369	337	440	438	346	339	192	355	346	339
333	168	298	302	137	409	298	302	351	348	278	255	156	200	278	255	340	455	369	337	320	210	369	337	440	438	346	339	192	355	346	339
329	171	298	302	139	411	298	302	349	346	278	255	156	200	278	255	340	455	369	337	316	212	369	337	437	438	346	339	190	355	346	339
323	176	298	302	146	413	298	302	349	345	278	255	158	201	278	255	340	455	369	337	316	211	369	337	427	436	346	339	195	353	346	339
322	179	298	302	149	411	298	302	347	344	278	255	162	204	278	255	343	451	369	337	316	210	369	337	425	433	346	339	196	353	346	339
322	180	298	302	149	405	298	302	346	343	278	255	162	204	278	255	346	449	369	337	316	209	369	337	425	434	346	339	200	353	346	339
322	180	298	302	155	401	298	302	345	342	278	255	162	204	278	255	346	448	369	337	319	209	369	337	425	434	346	339	200	353	346	339
322	180	298	302	157	398	298	302	344	341	278	255	162	204	278	255	349	448	369	337	321	208	369	337	425	434	346	339	200	353	346	339
322	180	298	302	161	396	298	302	344	341	278	255	162	204	278	255	353	448	369	337	322	208	369	337	425	433	346	339	199	353	346	339
322	180	298	302	162	393	298	302	344	340	278	255	162	204	278	255	353	448	369	337	322	208	369	337	428	434	346	339	199	353	346	339
329	175	298	302	162	394	298	302	344	340	278	255	162	204	278	255	353	444	369	337	324	209	369	337	430	434	346	339	202	353	346	339
329	174	298	302	164	391	298	302	347	339	278	255	162	204	278	255	353	445	369	337	327	209	369	337	433	434	346	339	202	353	346	339
329	173	298	302	164	391	298	302	347	339	278	255	164	203	278	255	353	447	369	337	331	207	369	337	433	434	346	339	200	352	346	339
331	177	298	302	162	391	298	302	347	339	278	255	164	203	278	255	353	447	369	337	331	207	369	337	433	434	346	339	198	352	346	339
331	177	298	302	159	393	298	302	348	340	278	255	164	203	278	255	349	448	369	337	333	207	369	337	433	434	346	339	196	351	346	339
335	176	298	302	152	399	298	302	348	341	278	255	164	203	278	255	349	448	369	337	331	207	369	337	432	435	346	339	195	351	346	339
338	172	298	302	151	400	298	302	348	341	278	255	159	203	278	255	347	448	369	337	330	206	369	337	434	438	346	339	194	350	346	339
335	173	298	302	151	400	298	302	348	341	278	255	159	202	278	255	346	448	369	337	330	203	369	337	434	438	346	339	192	350	346	339
335	173	298	302	151	400	298	302	345	337	278	255	159	202	278	255	346	448	369	337	330	201	369	337	437	438	346	339	192	350	346	339
335	173	298	302	149	401	298	302	344	336	278	255	159	201	278	255	346	447	369	337	330	201	369	337	434	438	346	339	192	349	346	339
335	172	298	302	148	402	298	302	343	335	278	255	160	201	278	255	348	442	369	337	330	201	369	337	432	437	346	339	188	350	346	339
335	172	298	302	146	402	298	302	343	335	278	255	161	201	278	255	349	442	369	337	332	206	369	337	427	431	346	339	185	350	346	339
329	184	298	302	145	402	298	302	343	335	278	255	164	201	278	255	349	443	369	337	334	207	369	337	427	431	346	339	185	350	346	339
329	186	298	302	144	405	298	302	343	335	278	255	166	202	278	255	349	443	369	337	335	207	369	337	427	431	346	339	191	349	346	339
329	186	298	302	144	405	298	302	340	332	278	255	167	204	278	255	349	443	369	337	338	209	369	337	426	430	346	339	196	348	346	339
328	194	298	302	148	408	298	302	338	329	278	255	168	204	278	255	351	444	369	337	342	211	369	337	425	430	346	339	196	348	346	339
328	195	298	302	156	410	298	302	338	328	278	255	173	206	278	255	353	443	369	337	342	211	369	337	427	431	346	339	203	343	346	339
328	195	298	302	156	409	298	302	338	327	278	255	175	206	278	255	353	440	369	337	343	212	369	337	428	432	346	339	210	342	346	339
329	191	298	302	155	411	298	302	338	327	278	255	175	206	278	255	353	440	369	337	344	213	369	337	428	432	346	339	210	342	346	339
329	191	298	302	155	411	298	302	339	328	278	255	175	207	278	255	353	440	369	337	345	215	369	337	423	430	346	339	211	340	346	339
329	191	298	302	155	412	298	302	342	329	278	255	175	207	278	255	352	439	369	337	346	214	369	337	423	431	346	339	215	337	346	339
325	194	298	302	155	415	298	302	343	329	278	255	175	208	278	255	352	439	369	337	343	211	369	337	419	432	346	339	216	337	346	339
325	194	298	302	153	417	298	302	344	330	278	255	175	208	278	255	352	439	369	337	342	210	369	337	420	432	346	339	219	337	346	339
325	194	298	302	153	417	298	302	344	330	278	255	175	208	278	255	352	440	369	337	342	210	369	337	422	431	346	339	221	334	346	339
325	185	298	302	153	417	298	302	345	331	278	255	175	208	278	255	351	440	369	337	343	212	369	337	422	431	346	339	221	334	346	339
327	177	298	302	153	418	298	302	346	333	278	255	175	208	278	255	351	441	369	337	342	209	369	337	422	431	346	339	221	333	346	339
327	180	298	302	152	419	298	302	346	333	278	255	175	208	278	255	351	441	369	337	341	207	369	337	424	431	346	339	221	333	346	339
331	175	298	302	152	419	298	302	346	334	278	255	174	208	278	255	351	444	369	337	340	203	369	337	426	431	346	339	222	330	346	339
331	175	298	302	149	419	298	302	349	335	278	255	171	207	278	255	350	444	369	337	339	201	369	337	426	431	346	339	221	330	346	339
331	175	298	302	147	420	298	302	349	335	278	255	170	207	278	255	350	444	369	337	338	201	369	337	426	431	346	339	219	330	346	339
334	173	298	302	144	421	298	302	350	336	278	255	168	207	278	255	350	444	369	337	338	200	369	337	430	432	346	339	219	331	346	339
334	170	298	302	143	422	298	302	351	336	278	255	167	206	278	255	350	444	369	337	336	199	369	337	431	432	346	339	216	331	346	339
335	168	298	302	141	423	298	302	351	336	278	255	169	204	278	255	350	444	369	337	335	199	369	337	432	432	346	339	215	332	346	339
335	167	298	302	141	420	298	302	352	338	278	255	170	204	278	255	349	446	369	337	335	199	369	337	434	432	346	339	214	332	346	339
338	165	298	302	144	419	298	302	352	338	278	255	166	203	278	255	348	447	369	337	333	197	369	337	434	433	346	339	211	336	346	339
339	163	298	302	145	418	298	302	353	338	278	255	165	202	278	255	347	448	369	337	333	197	369	337	438	434	346	339	211	336	346	339
339	159	298	302	145	419	298	302	355	338	278	255	162	201	278	255	346	449	369	337	333	197	369	337	438	434	346	339	208	337	346	339
343	156	298	302	144	419	298	302	355	339	278	255	161	201	278	255	344	449	369	337	333	197	369	337	440	434	346	339	207	338	346	339
344	155	298	302	143	420	298	302	356	340	278	255	159	201	278	255	341	451	369	337	330	196	369	337	440	434	346	339	203	340	346	339
345	154	298	302	140	422	298	302	360	341	278	255	158	200	278	255	340	453	369	337	329	196	369	337	444	434	346	339	202	342	346	339
345	151	298	302	138	422	298	302	363	342	278	255	154	199	278	255	340	454	369	337	328	194	369	337	445	434	346	339	201	344	346	339
347	150	298	302	136	423	298	302	363	342	278	255	154	199	278	255	339	455	369	337	328	194	369	337	450	437	346	339	200	346	346	339
348	151	298	302	133	428	298	302	363	343	278	255	154	199	278	255	337	458	369	337	326	194	369	337	450	437	346	339	199	348	346	339
350	151	298	302	132	430	298	302	364	345	278	255	153	199	278	255	335	458	369	337	324	194	369	337	450	439	346	339	196	352	346	339
351	151	298	302	131	431	298	302	369	346	278	255	149	198	278	255	330	463	369	337	320	194	369	337	451	439	346	339	192	353	346	339
352	151	298	302	131	433	298	302	370	349	278	255	147	198	278	255	329	466	369	337	316	194	369	337	452	442	346	339	189	353	346	339
352	147	298	302	130	433	298	302	368	350	278	255	144	198	278	255	332	465	369	337	316	194	369	337	453	443	346	339	188	355	346	339
352	145	298	302	129	432	298	302	368	350	278	255	143	198	278	255	335	462	369	337	316	194	369	337	455	443	346	339	187	357	346	339
352	143	298	302	128	428	298	302	368	350	278	255	143	198	278	255	334	464	369	337	312	194	369	337	455	443	346	339	186	357	346	339
352	143	298	302	127	424	298	302	368	350	278	255	142	198	278	255	331	465	369	337	312	194	369	337	456	446	346	339	185	357	346	339
350	142	298	302	126	422	298	302	368	352	278	255	142	198	278	255	331	465	369	337	311	195	369	337	456	446	346	339	184	358	346	339
345	141	298	302	126	420	298	302	368	353	278	255	141	197	278	255	331	465	369	337	308	196	369	337	456	446	346	339	184	358	346	339
342	141	298	302	126	419	298	302	368	353	278	255	141	197	278	255	337	465	369	337	308	198	369	337	453	446	346	339	184	358	346	339
342	143	298	302	128	419	298	302	365	353	278	255	141	197	278	255	337	465	369	337	310	197	369	337	451	446	346	339	182	358	346	339
341	147	298	302	133	415	298	302	364	353	278	255	141	197	278	255	339	465	369	337	311	196	369	337	450	446	346	339	181	357	346	339
341	147	298	302	135	413	298	302	364	353	278	255	142	197	278	255	342	463	369	337	311	196	369	337	450	448	346	339	181	356	346	339
341	147	298	302	138	413	298	302	364	352	278	255	142	197	278	255	342	463	369	337	311	196	369	337	450	448	346	339	183	355	346	339
341	147	298	302	134	414	298	302	364	353	278	255	143	197	278	255	340	464	369	337	311	196	369	337	452	448	346	339	183	355	346	339
341	147	298	302	130	414	298	302	361	354	278	255	144	198	278	255	338	463	369	337	311	194	369	337	453	448	346	339	183	355	346	339
347	144	298	302	126	415	298	302	361	354	278	255	145	199	278	255	338	463	369	337	311	194	369	337	457	446	346	339	183	355	346	339
349	141	298	302	122	413	298	302	361	354	278	255	146	199	278	255	338	463	369	337	309	194	369	337	459	445	346	339	183	355	346	339
351	139	298	302	116	413	298	302	361	354	278	255	146	199	278	255	338	463	369	337	309	194	369	337	459	445	346	339	183	355	346	339
352	137	298	302	116	412	298	302	361	354	278	255	147	200	278	255	338	462	369	337	309	194	369	337	461	444	346	339	182	357	346	339
355	142	298	302	116	412	298	302	361	352	278	255	148	200	278	255	338	463	369	337	305	199	369	337	461	442	346	339	178	361	346	339
355	142	298	302	118	414	298	302	361	352	278	255	148	202	278	255	338	463	369	337	305	198	369	337	457	442	346	339	178	361	346	339
362	143	298	302	119	415	298	302	361	351	278	255	150	204	278	255	342	458	369	337	305	198	369	337	453	442	346	339	178	364	346	339
362	144	298	302	120	415	298	302	361	351	278	255	152	205	278	255	342	458	369	337	305	198	369	337	450	440	346	339	178	365	346	339
360	145	298	302	124	415	298	302	362	351	278	255	152	205	278	255	342	458	369	337	305	198	369	337	447	439	346	339	178	368	346	339
357	149	298	302	126	415	298	302	362	351	278	255	152	206	278	255	343	458	369	337	305	198	369	337	442	440	346	339	178	369	346	339
356	152	298	302	133	415	298	302	362	351	278	255	153	206	278	255	346	458	369	337	306	200	369	337	441	440	346	339	178	372	346	339
354	157	298	302	133	413	298	302	361	349	278	255	153	206	278	255	349	458	369	337	306	200	369	337	443	441	346	339	180	372	346	339
353	160	298	302	135	412	298	302	361	349	278	255	153	207	278	255	353	458	369	337	306	200	369	337	441	440	346	339	183	372	346	339
352	162	298	302	140	409	298	302	361	349	278	255	150	207	278	255	351	458	369	337	307	200	369	337	441	440	346	339	184	372	346	339
351	162	298	302	149	406	298	302	361	349	278	255	150	207	278	255	351	458	369	337	308	200	369	337	441	440	346	339	184	372	346	339
351	162	298	302	153	403	298	302	361	349	278	255	150	207	278	255	351	458	369	337	309	200	369	337	446	447	346	339	185	373	346	339
349	162	298	302	157	402	298	302	361	349	278	255	150	207	278	255	350	458	369	337	309	200	369	337	448	448	346	339	185	373	346	339
349	161	298	302	153	405	298	302	362	349	278	255	150	207	278	255	350	458	369	337	309	200	369	337	450	449	346	339	185	374	346	339
349	159	298	302	152	407	298	302	362	349	278	255	151	207	278	255	348	458	369	337	305	195	369	337	452	447	346	339	185	374	346	339
349	157	298	302	145	408	298	302	358	346	278	255	152	207	278	255	346	458	369	337	305	196	369	337	455	446	346	339	185	372	346	339
349	157	298	302	144	409	298	302	358	346	278	255	152	206	278	255	346	458	369	337	306	196	369	337	455	446	346	339	185	372	346	339
349	154	298	302	139	409	298	302	358	345	278	255	152	206	278	255	346	455	369	337	306	196	369	337	455	447	346	339	184	372	346	339
348	156	298	302	139	409	298	302	357	344	278	255	152	206	278	255	346	454	369	337	306	196	369	337	453	447	346	339	184	371	346	339
347	156	298	302	143	411	298	302	357	344	278	255	150	205	278	255	346	454	369	337	306	196	369	337	450	447	346	339	184	369	346	339
345	162	298	302	142	409	298	302	357	344	278	255	153	204	278	255	346	454	369	337	306	196	369	337	448	445	346	339	184	369	346	339
345	163	298	302	141	408	298	302	357	344	278	255	156	204	278	255	346	454	369	337	307	196	369	337	445	442	346	339	184	367	346	339
343	168	298	302	142	409	298	302	354	340	278	255	159	204	278	255	346	454	369	337	309	196	369	337	445	441	346	339	188	365	346	339
343	174	298	302	142	409	298	302	354	340	278	255	163	204	278	255	346	452	369	337	310	196	369	337	445	441	346	339	191	364	346	339
341	178	298	302	142	409	298	302	352	339	278	255	164	204	278	255	346	449	369	337	313	196	369	337	445	441	346	339	192	364	346	339
341	178	298	302	143	409	298	302	351	339	278	255	166	205	278	255	346	448	369	337	313	196	369	337	442	441	346	339	194	362	346	339
341	178	298	302	144	409	298	302	351	339	278	255	168	206	278	255	346	447	369	337	315	195	369	337	442	441	346	339	194	361	346	339
341	178	298	302	148	409	298	302	351	339	278	255	168	206	278	255	347	446	369	337	316	196	369	337	438	442	346	339	196	359	346	339
342	174	298	302	149	410	298	302	350	338	278	255	168	206	278	255	347	445	369	337	316	196	369	337	437	442	346	339	196	359	346	339
342	174	298	302	149	411	298	302	350	339	278	255	169	207	278	255	347	445	369	337	316	196	369	337	436	442	346	339	198	357	346	339
343	173	298	302	149	411	298	302	350	339	278	255	169	207	278	255	348	444	369	337	319	197	369	337	434	442	346	339	200	357	346	339
343	172	298	302	149	411	298	302	349	339	278	255	169	207	278	255	348	444	369	337	321	197	369	337	433	441	346	339	200	357	346	339
343	171	298	302	148	414	298	302	349	339	278	255	170	207	278	255	348	444	369	337	321	197	369	337	433	440	346	339	202	355	346	339
344	171	298	302	147	415	298	302	349	339	278	255	170	208	278	255	348	444	369	337	324	196	369	337	433	440	346	339	202	355	346	339
346	168	298	302	145	417	298	302	349	339	278	255	170	208	278	255	348	444	369	337	324	196	369	337	433	440	346	339	203	354	346	339
346	168	298	302	144	419	298	302	349	339	278	255	170	208	278	255	348	444	369	337	324	196	369	337	434	440	346	339	203	354	346	339
347	164	298	302	143	422	298	302	350	340	278	255	170	208	278	255	346	447	369	337	324	194	369	337	434	440	346	339	200	354	346	339
347	162	298	302	143	424	298	302	350	340	278	255	166	208	278	255	346	447	369	337	324	193	369	337	436	443	346	339	198	354	346	339
349	162	298	302	143	426	298	302	350	341	278	255	166	208	278	255	346	448	369	337	324	195	369	337	438	443	346	339	197	354	346	339
349	161	298	302	139	431	298	302	350	341	278	255	166	208	278	255	346	448	369	337	324	196	369	337	438	443	346	339	195	356	346	339
349	158	298	302	139	430	298	302	351	341	278	255	166	207	278	255	345	448	369	337	324	196	369	337	439	445	346	339	195	356	346	339
350	157	298	302	139	429	298	302	351	341	278	255	166	207	278	255	344	449	369	337	326	196	369	337	440	445	346	339	193	355	346	339
351	155	298	302	139	429	298	302	351	341	278	255	166	206	278	255	343	450	369	337	325	196	369	337	441	445	346	339	193	355	346	339
352	153	298	302	137	431	298	302	352	341	278	255	165	206	278	255	341	452	369	337	324	197	369	337	444	446	346	339	190	357	346	339
352	151	298	302	135	431	298	302	354	342	278	255	165	205	278	255	341	452	369	337	323	197	369	337	444	446	346	339	188	357	346	339
352	151	298	302	135	431	298	302	354	342	278	255	164	205	278	255	341	453	369	337	322	197	369	337	446	447	346	339	188	357	346	339
352	151	298	302	129	429	298	302	355	344	278	255	162	204	278	255	341	453	369	337	322	196	369	337	446	447	346	339	188	357	346	339
352	150	298	302	129	429	298	302	356	345	278	255	162	204	278	255	340	455	369	337	322	195	369	337	450	447	346	339	188	357	346	339
353	150	298	302	126	429	298	302	356	345	278	255	160	203	278	255	340	455	369	337	321	194	369	337	450	447	346	339	188	357	346	339
358	145	298	302	125	430	298	302	356	345	278	255	160	203	278	255	340	456	369	337	321	193	369	337	452	448	346	339	188	357	346	339
359	143	298	302	125	430	298	302	358	348	278	255	158	203	278	255	338	459	369	337	321	192	369	337	454	448	346	339	185	362	346	339
360	143	298	302	123	431	298	302	358	349	278	255	155	203	278	255	336	466	369	337	321	192	369	337	457	450	346	339	181	366	346	339
360	142	298	302	122	435	298	302	358	351	278	255	155	203	278	255	335	468	369	337	321	192	369	337	460	450	346	339	180	367	346	339
362	141	298	302	121	441	298	302	358	351	278	255	152	203	278	255	334	469	369	337	321	191	369	337	461	453	346	339	175	371	346	339
366	137	298	302	121	443	298	302	360	353	278	255	150	203	278	255	333	470	369	337	321	191	369	337	462	455	346	339	174	372	346	339
370	132	298	302	121	445	298	302	361	355	278	255	149	202	278	255	333	470	369	337	321	190	369	337	464	455	346	339	173	373	346	339
